# Supplementary material for: Transcontinental spread and evolution of Mycobacterium tuberculosis W148 European/Russian clade toward extensively drug resistant tuberculosis
Source: Nat Commun. 2022 Aug 30;13:5105. doi: 10.1038/s41467-022-32455-1 (PMC9426364; doi:10.1038/s41467-022-32455-1)
Supplement: Supplementary file 3 — Supplementary Data 1 [file 41467_2022_32455_MOESM3_ESM.xlsx]

## Sheet: Supplementary Data 1
Supplementary Data 1: Overview of the 731 strains (including 720 Russian clone/W148 strains) implemented for the whole-genome Bayesian inferences and phylogenetic reconstructions.
												genotypic resistance prediction in blue							phylogenetic mutations in grey (see https://doi.org/10.1186/s13073-020-00726-5)
Names	ID	AccNo	reference	hyperlinks	lineage_beijing	country_of_isolation	patient_origin	location_for_mapping	year_of_isolation	genotypic_resistances	short-course_MDR_resistances	E	Z	FQ	Km	TA	XDR	H	katG	fabG1	inhA	R	R_FigureS8_color_code	rpoB	rpoB_hs	possible_compensation	rpoB_other	rpoC	rpoA	E	embA	embB	aftA	embC	S	rpsL	rrs	gidB	Z	pncA	FQ	gyrB	gyrA	FQ_FigureS8_color_code	Km	Am	rrs	eis	Cm
																			R463L(cgg/cTg)					A1075A(gct/gcC)			A1075A(gct/gcC)	E1092D(gaa/gaC)						R927R(cgc/cgT)				A205A(gca/gcG)E92D(gaa/gaC)					E21Q(gag/Cag)S95T(agc/aCc)G668D(ggc/gAc)
0026E@RussiaSamara@2009	0026E	ERR108514	DOI: 10.1101/gr.128678.111	https://www.ebi.ac.uk/ena/browser/text-search?query=ERR108514	Europe/Russian W148 Outbreak	Russia_Samara	unknown	Russia_Samara	2008-2010	8	3		R		R	R	pre-XDR	R	S315T(agc/aCc)	-8t/a		R	#ff6600	S450L(tcg/tTg)	S450L(tcg/ttg)	yes		V483A(gtg/gCg)			Q38Q(caa/caG)C76C(tgc/tgT)	I450S(atc/aGc)D1024N(gac/Aac)			R	K43R(aag/aGg)	1401a/g		R	-11t/a				white	R	R	1401a/g		R
0068A@RussiaSamara@2009	0068A	ERR108499	DOI: 10.1101/gr.128678.111	https://www.ebi.ac.uk/ena/browser/text-search?query=ERR108499	Europe/Russian W148 Outbreak	Russia_Samara	unknown	Russia_Samara	2008-2010	4	1					R		R	S315T(agc/aCc)			R	#ff6600	S450L(tcg/tTg)	S450L(tcg/ttg)	yes		I1046M(atc/atG)			Q38Q(caa/caG)C76C(tgc/tgT)				R	K43R(aag/aGg)								white
0087W@RussiaSamara@2009	0087W	ERR234597	DOI: 10.1101/gr.128678.111	https://www.ebi.ac.uk/ena/browser/text-search?query=ERR234597	Europe/Russian W148 Outbreak	Russia_Samara	unknown	Russia_Samara	2008-2010	7	3	R			R	R	pre-XDR	R	S315T(agc/aCc)			R	#ff6600	S450L(tcg/tTg)	S450L(tcg/ttg)	yes		I491T(atc/aCc)		R	Q38Q(caa/caG)C76C(tgc/tgT)	M306V(atg/Gtg)			R	K43R(aag/aGg)								white	R			-10g/a
0153S@RussiaSamara@2009	0153S	ERR133815	DOI: 10.1101/gr.128678.111	https://www.ebi.ac.uk/ena/browser/text-search?query=ERR133815	Europe/Russian W148 Outbreak	Russia_Samara	unknown	Russia_Samara	2008-2010	4	2		R			R		R	S315T(agc/aCc)				white			no	0	N416N(aac/aaT)			Q38Q(caa/caG)C76C(tgc/tgT)				R	K43R(aag/aGg)			R	V7G(gtc/gGc)				white
0218N@RussiaSamara@2009	0218N	ERR067584	DOI: 10.1101/gr.128678.111	https://www.ebi.ac.uk/ena/browser/text-search?query=ERR067584	Europe/Russian W148 Outbreak	Russia_Samara	unknown	Russia_Samara	2008-2010	10	5	R	R	R	R	R	XDR	R	S315T(agc/aCc)			R	#ff6600	S450L(tcg/tTg)	S450L(tcg/ttg)	yes		N698H(aac/Cac)		R	Q38Q(caa/caG)C76C(tgc/tgT)	M306V(atg/Gtg)			R	K43R(aag/aGg)	1401a/g		R	F13S(ttc/tCc)	R		D94N(gac/Aac)	#ff6600	R	R	1401a/g		R
0282H@RussiaSamara@2009	0282H	ERR133837	DOI: 10.1101/gr.128678.111	https://www.ebi.ac.uk/ena/browser/text-search?query=ERR133837	Europe/Russian W148 Outbreak	Russia_Samara	unknown	Russia_Samara	2008-2010	2	0							R	S315T(agc/aCc)				white			no	0				Q38Q(caa/caG)C76C(tgc/tgT)				R	K43R(aag/aGg)								white
0285L@RussiaSamara@2009	0285L	ERR067723	DOI: 10.1101/gr.128678.111	https://www.ebi.ac.uk/ena/browser/text-search?query=ERR067723	Europe/Russian W148 Outbreak	Russia_Samara	unknown	Russia_Samara	2008-2010	5	2	R				R		R	S315T(agc/aCc)			R	#ff6600	S450L(tcg/tTg)	S450L(tcg/ttg)	yes		A521D(gcc/gAc)		R	Q38Q(caa/caG)C76C(tgc/tgT)	M306V(atg/Gtg)			R	K43R(aag/aGg)								white
0348E@RussiaSamara@2009	0348E	ERR067692	DOI: 10.1101/gr.128678.111	https://www.ebi.ac.uk/ena/browser/text-search?query=ERR067692	Europe/Russian W148 Outbreak	Russia_Samara	unknown	Russia_Samara	2008-2010	4	1	R						R	S315T(agc/aCc)			R	#ff6600	S450L(tcg/tTg)	S450L(tcg/ttg)	yes			T187A(acc/Gcc)	R	Q38Q(caa/caG)C76C(tgc/tgT)	M306I(atg/atA)			R	K43R(aag/aGg)								white
0352J@RussiaSamara@2009	0352J	ERR067694	DOI: 10.1101/gr.128678.111	https://www.ebi.ac.uk/ena/browser/text-search?query=ERR067694	Europe/Russian W148 Outbreak	Russia_Samara	unknown	Russia_Samara	2008-2010	7	3	R			R	R	pre-XDR	R	S315T(agc/aCc)			R	#ff6600	S450L(tcg/tTg)	S450L(tcg/ttg)	yes		I491T(atc/aCc)		R	Q38Q(caa/caG)C76C(tgc/tgT)	M306V(atg/Gtg)			R	K43R(aag/aGg)								white	R			-10g/a
0365Y@RussiaSamara@2009	0365Y	ERR234630	DOI: 10.1101/gr.128678.111	https://www.ebi.ac.uk/ena/browser/text-search?query=ERR234630	Europe/Russian W148 Outbreak	Russia_Samara	unknown	Russia_Samara	2008-2010	6	3	R	R		R		pre-XDR	R	S315T(agc/aCc)			R	#ff6600	S450L(tcg/tTg)	S450L(tcg/ttg)	yes		L449V(ctg/Gtg)		R	Q38Q(caa/caG)C76C(tgc/tgT)	G406A(ggc/gCc)			R	K43R(aag/aGg)			R	A102T(gcg/Acg)				white	R			-9t/c-14c/t
0372F@RussiaSamara@2009	0372F	ERR067696	DOI: 10.1101/gr.128678.111	https://www.ebi.ac.uk/ena/browser/text-search?query=ERR067696	Europe/Russian W148 Outbreak	Russia_Samara	unknown	Russia_Samara	2008-2010	7	2				R	R	pre-XDR	R	S315T(agc/aCc)	-34c/t		R	#ff6600	S450L(tcg/tTg)	S450L(tcg/ttg)	yes			T187A(acc/Gcc)		Q38Q(caa/caG)C76C(tgc/tgT)	N296H(aat/Cat)			R	K43R(aag/aGg)	1401a/g							white	R	R	1401a/g		R
0402N@RussiaSamara@2009	0402N	ERR067588	DOI: 10.1101/gr.128678.111	https://www.ebi.ac.uk/ena/browser/text-search?query=ERR067588	Europe/Russian W148 Outbreak	Russia_Samara	unknown	Russia_Samara	2008-2010	6	3	R			R	R	pre-XDR	R	S315T(agc/aCc)			R	#ff6600	S450L(tcg/tTg)	S450L(tcg/ttg)	yes			T187A(acc/Gcc)	R	Q38Q(caa/caG)C76C(tgc/tgT)	M306I(atg/atT)			R	K43R(aag/aGg)								white	R			-10g/a
0415C@RussiaSamara@2009	0415C	ERR067744	DOI: 10.1101/gr.128678.111	https://www.ebi.ac.uk/ena/browser/text-search?query=ERR067744	Europe/Russian W148 Outbreak	Russia_Samara	unknown	Russia_Samara	2008-2010	7	4	R		R	R	R	XDR	R	S315T(agc/aCc)			R	#ff6600	S450L(tcg/tTg)	S450L(tcg/ttg)	yes		L527V(ttg/Gtg)		R	Q38Q(caa/caG)C76C(tgc/tgT)	M306V(atg/Gtg)			R	K43R(aag/aGg)					R		A90V(gcg/gTg)	#0d99b5	R			-10g/a
0441F@RussiaSamara@2009	0441F	ERR234607	DOI: 10.1101/gr.128678.111	https://www.ebi.ac.uk/ena/browser/text-search?query=ERR234607	Europe/Russian W148 Outbreak	Russia_Samara	unknown	Russia_Samara	2008-2010	5	2				R	R	pre-XDR	R	S315T(agc/aCc)			R	#ff6600	S450L(tcg/tTg)	S450L(tcg/ttg)	yes		R770H(cgc/cAc)			Q38Q(caa/caG)C76C(tgc/tgT)	N296H(aat/Cat)D1024N(gac/aac)			R	K43R(aag/aGg)								white	R			-12c/t
0465G@RussiaSamara@2009	0465G	ERR067631	DOI: 10.1101/gr.128678.111	https://www.ebi.ac.uk/ena/browser/text-search?query=ERR067631	Europe/Russian W148 Outbreak	Russia_Samara	unknown	Russia_Samara	2008-2010	7	3	R			R	R	pre-XDR	R	S315T(agc/aCc)			R	#ff6600	S450L(tcg/tTg)	S450L(tcg/ttg)	yes		I491T(atc/aCc)		R	Q38Q(caa/caG)C76C(tgc/tgT)	M306V(atg/Gtg)			R	K43R(aag/aGg)								white	R			-10g/a
0466H@RussiaSamara@2009	0466H	ERR234639	DOI: 10.1101/gr.128678.111	https://www.ebi.ac.uk/ena/browser/text-search?query=ERR234639	Europe/Russian W148 Outbreak	Russia_Samara	unknown	Russia_Samara	2008-2010	8	4	R	R		R	R	pre-XDR	R	S315T(agc/aCc)			R	#ff6600	S450L(tcg/tTg)	S450L(tcg/ttg)	yes		I491T(atc/aCc)		R	Q38Q(caa/caG)C76C(tgc/tgT)	M306V(atg/Gtg)			R	K43R(aag/aGg)			R	-11a/g				white	R			-10g/a
0522T@RussiaSamara@2009	0522T	ERR234584	DOI: 10.1101/gr.128678.111	https://www.ebi.ac.uk/ena/browser/text-search?query=ERR234584	Europe/Russian W148 Outbreak	Russia_Samara	unknown	Russia_Samara	2008-2010	7	4	R	R		R	R	pre-XDR	R	S315T(agc/aCc)			R	#ff6600	S450L(tcg/tTg)	S450L(tcg/ttg)	yes		N698K(aac/aaA)		R	Q38Q(caa/caG)C76C(tgc/tgT)	M306V(atg/Gtg)			R	K43R(aag/aGg)			R	R140P(cgc/cCc)				white	R			-10g/a
0530C@RussiaSamara@2009	0530C	ERR133879	DOI: 10.1101/gr.128678.111	https://www.ebi.ac.uk/ena/browser/text-search?query=ERR133879	Europe/Russian W148 Outbreak	Russia_Samara	unknown	Russia_Samara	2008-2010	8	5	R	R	R	R	R	XDR	R	S315T(agc/aCc)			R	#ff6600	S450L(tcg/tTg)	S450L(tcg/ttg)	yes		K445R(aag/aGg)		R	Q38Q(caa/caG)C76C(tgc/tgT)	G406A(ggc/gCc)			R	K43R(aag/aGg)			R	V180G(gtc/gGc)	R		S91P(tcg/Ccg)	#004152	R			-10g/a
0532E@RussiaSamara@2009	0532E	ERR133880	DOI: 10.1101/gr.128678.111	https://www.ebi.ac.uk/ena/browser/text-search?query=ERR133880	Europe/Russian W148 Outbreak	Russia_Samara	unknown	Russia_Samara	2008-2010	6	3	R	R			R		R	S315T(agc/aCc)			R	#ff6600	S450L(tcg/tTg)H835P(cac/cCc)	S450L(tcg/tTg)	yes	H835P(cac/cCc)			R	Q38Q(caa/caG)C76C(tgc/tgT)	M306V(atg/Gtg)			R	K43R(aag/aGg)			R	Q141P(cag/cCg)		A597A(gcc/gcT)		white
0539M@RussiaSamara@2009	0539M	ERR234600	DOI: 10.1101/gr.128678.111	https://www.ebi.ac.uk/ena/browser/text-search?query=ERR234600	Europe/Russian W148 Outbreak	Russia_Samara	unknown	Russia_Samara	2008-2010	7	4	R	R	R	R		XDR	R	S315T(agc/aCc)			R	#ff6600	S450L(tcg/tTg)	S450L(tcg/ttg)	yes		K445R(aag/aGg)		R	Q38Q(caa/caG)C76C(tgc/tgT)	G406A(ggc/gCc)			R	K43R(aag/aGg)			R	V180G(gtc/gGc)	R		S91P(tcg/Ccg)	#004152	R			-10g/a
0589R@RussiaSamara@2009	0589R	ERR133888	DOI: 10.1101/gr.128678.111	https://www.ebi.ac.uk/ena/browser/text-search?query=ERR133888	Europe/Russian W148 Outbreak	Russia_Samara	unknown	Russia_Samara	2008-2010	4	2		R			R		R	S315T(agc/aCc)				white			no	0				Q38Q(caa/caG)C76C(tgc/tgT)				R	K43R(aag/aGg)			R	V7G(gtc/gGc)				white
0650H@RussiaSamara@2009	0650H	ERR234649	DOI: 10.1101/gr.128678.111	https://www.ebi.ac.uk/ena/browser/text-search?query=ERR234649	Europe/Russian W148 Outbreak	Russia_Samara	unknown	Russia_Samara	2008-2010	6	3	R			R	R	pre-XDR	R	S315T(agc/aCc)			R	#ff6600	S450L(tcg/tTg)	S450L(tcg/ttg)	yes		N698S(aac/aGc)		R	Q38Q(caa/caG)C76C(tgc/tgT)	Q497R(cag/cGg)		A931T(gca/Aca)	R	K43R(aag/aGg)								white	R			-37g/t
0653L@RussiaSamara@2009	0653L	ERR133899	DOI: 10.1101/gr.128678.111	https://www.ebi.ac.uk/ena/browser/text-search?query=ERR133899	Europe/Russian W148 Outbreak	Russia_Samara	unknown	Russia_Samara	2008-2010	9	4	R	R		R	R	pre-XDR	R	S315T(agc/aCc)			R	#ff6600	E82G(gag/gGg)S450L(tcg/tTg)R827C(cgc/Tgc)	S450L(tcg/tTg)	yes	E82G(gag/gGg)R827C(cgc/Tgc)	R770H(cgc/cAc)		R	Q38Q(caa/caG)C76C(tgc/tgT)	N296H(aat/Cat)M306I(atg/atA)			R	K43R(aag/aGg)	1401a/g		R	A102P(gcg/Ccg)				white	R	R	1401a/g		R
0665Z@RussiaSamara@2009	0665Z	ERR234610	DOI: 10.1101/gr.128678.111	https://www.ebi.ac.uk/ena/browser/text-search?query=ERR234610	Europe/Russian W148 Outbreak	Russia_Samara	unknown	Russia_Samara	2008-2010	4	1	R						R	S315T(agc/aCc)			R	#ff6600	S450L(tcg/tTg)	S450L(tcg/ttg)	yes		I491V(atc/Gtc)		R	Q38Q(caa/caG)C76C(tgc/tgT)	M306V(atg/Gtg)			R	K43R(aag/aGg)								white
0667B@RussiaSamara@2009	0667B	ERR133900	DOI: 10.1101/gr.128678.111	https://www.ebi.ac.uk/ena/browser/text-search?query=ERR133900	Europe/Russian W148 Outbreak	Russia_Samara	unknown	Russia_Samara	2008-2010	8	3		R		R	R	pre-XDR	R	S315T(agc/aCc)			R	#0d99b5	Q432Q(caa/cag)F433N(ttc/AAc)D435S(gac/AGc)	Q432Q(caa/cag)F433N(ttc/AAc)D435S(gac/AGc)	no					Q38Q(caa/caG)C76C(tgc/tgT)				R	K43R(aag/aGg)	1401a/g		R	V7G(gtc/gGc)			A74S(gcc/Tcc)	white	R	R	1401a/g		R
0668C@RussiaSamara@2009	0668C	ERR133901	DOI: 10.1101/gr.128678.111	https://www.ebi.ac.uk/ena/browser/text-search?query=ERR133901	Europe/Russian W148 Outbreak	Russia_Samara	unknown	Russia_Samara	2008-2010	6	3	R	R		R		pre-XDR	R	S315T(agc/aCc)			R	#ff6600	S450L(tcg/tTg)	S450L(tcg/ttg)	yes		K445R(aag/aGg)		R	Q38Q(caa/caG)C76C(tgc/tgT)	G406A(ggc/gCc)			R	K43R(aag/aGg)			R	W68R(tgg/Cgg)				white	R			-10g/a
0700M@RussiaSamara@2009	0700M	ERR133907	DOI: 10.1101/gr.128678.111	https://www.ebi.ac.uk/ena/browser/text-search?query=ERR133907	Europe/Russian W148 Outbreak	Russia_Samara	unknown	Russia_Samara	2008-2010	5	2	R				R		R	S315T(agc/aCc)			R	#ff6600	S450L(tcg/tTg)	S450L(tcg/ttg)	yes		L527V(ttg/Gtg)		R	Q38Q(caa/caG)C76C(tgc/tgT)	M306V(atg/Gtg)			R	K43R(aag/aGg)								white
0710Y@RussiaSamara@2009	0710Y	ERR117454	DOI: 10.1101/gr.128678.111	https://www.ebi.ac.uk/ena/browser/text-search?query=ERR117454	Europe/Russian W148 Outbreak	Russia_Samara	unknown	Russia_Samara	2008-2010	9	4	R	R		R	R	pre-XDR	R	S315T(agc/aCc)			R	#ff6600	S450L(tcg/tTg)	S450L(tcg/ttg)	yes			G31A(ggc/gCc)	R	-16c/tQ38Q(caa/caG)C76C(tgc/tgT)	N296H(aat/Cat)			R	K43R(aag/aGg)	1401a/g		R	D8E(gac/gaA)				white	R	R	1401a/g		R
0824X@RussiaSamara@2009	0824X	ERR133951	DOI: 10.1101/gr.128678.111	https://www.ebi.ac.uk/ena/browser/text-search?query=ERR133951	Europe/Russian W148 Outbreak	Russia_Samara	unknown	Russia_Samara	2008-2010	8	4	R		R	R	R	XDR	R	S315T(agc/aCc)			R	#ff6600	S450L(tcg/tTg)	S450L(tcg/ttg)	yes		I491T(atc/aCc)		R	Q38Q(caa/caG)C76C(tgc/tgT)	M306V(atg/Gtg)			R	K43R(aag/aGg)					R		D94G(gac/ggc)	#cd2c22	R			-10g/a
0839N@RussiaSamara@2009	0839N	ERR067659	DOI: 10.1101/gr.128678.111	https://www.ebi.ac.uk/ena/browser/text-search?query=ERR067659	Europe/Russian W148 Outbreak	Russia_Samara	unknown	Russia_Samara	2008-2010	8	3	R			R	R	pre-XDR	R	S315T(agc/aCc)			R	#ff6600	S450L(tcg/tTg)	S450L(tcg/ttg)	yes		L527V(ttg/Gtg)		R	Q38Q(caa/caG)C76C(tgc/tgT)	M306V(atg/Gtg)			R	K43R(aag/aGg)	1401a/g							white	R	R	1401a/g		R
0848Y@RussiaSamara@2009	0848Y	ERR067667	DOI: 10.1101/gr.128678.111	https://www.ebi.ac.uk/ena/browser/text-search?query=ERR067667	Europe/Russian W148 Outbreak	Russia_Samara	unknown	Russia_Samara	2008-2010	7	4	R	R		R	R	pre-XDR	R	S315T(agc/aCc)			R	#ff6600	S450L(tcg/tTg)	S450L(tcg/ttg)	yes		K445R(aag/aGg)		R	Q38Q(caa/caG)C76C(tgc/tgT)	M306V(atg/Gtg)			R	K43R(aag/aGg)			R	-13g/t				white	R			-12c/t
0864Q@RussiaSamara@2009	0864Q	ERR108439	DOI: 10.1101/gr.128678.111	https://www.ebi.ac.uk/ena/browser/text-search?query=ERR108439	Europe/Russian W148 Outbreak	Russia_Samara	unknown	Russia_Samara	2008-2010	5	2	R			R		pre-XDR	R	S315T(agc/aCc)			R	#ff6600	S450L(tcg/tTg)	S450L(tcg/ttg)	yes		K445R(aag/aGg)		R	Q38Q(caa/caG)C76C(tgc/tgT)	G406A(ggc/gCc)			R	K43R(aag/aGg)								white	R			-10g/a
0905K@RussiaSamara@2009	0905K	ERR067668	DOI: 10.1101/gr.128678.111	https://www.ebi.ac.uk/ena/browser/text-search?query=ERR067668	Europe/Russian W148 Outbreak	Russia_Samara	unknown	Russia_Samara	2008-2010	6	3	R	R		R		pre-XDR	R	S315T(agc/aCc)			R	#ff6600	S450L(tcg/tTg)	S450L(tcg/ttg)	yes		K445R(aag/aGg)		R	-12c/tQ38Q(caa/caG)C76C(tgc/tgT)	G406A(ggc/gCc)			R	K43R(aag/aGg)			R	P54Q(ccg/cAg)				white	R			-10g/a
0911R@RussiaSamara@2009	0911R	ERR067671	DOI: 10.1101/gr.128678.111	https://www.ebi.ac.uk/ena/browser/text-search?query=ERR067671	Europe/Russian W148 Outbreak	Russia_Samara	unknown	Russia_Samara	2008-2010	10	5	R	R	R	R	R	XDR	R	S315T(agc/aCc)	-8t/c		R	#ff6600	S450L(tcg/tTg)	S450L(tcg/ttg)	yes		I491V(atc/Gtc)		R	Q38Q(caa/caG)C76C(tgc/tgT)	M306V(atg/Gtg)			R	K43R(aag/aGg)	1401a/g		R	Y103C(tac/tGc)	R		D94G(gac/gGc)	#cd2c22	R	R	1401a/g		R
0944C@RussiaSamara@2009	0944C	ERR067644	DOI: 10.1101/gr.128678.111	https://www.ebi.ac.uk/ena/browser/text-search?query=ERR067644	Europe/Russian W148 Outbreak	Russia_Samara	unknown	Russia_Samara	2008-2010	7	4	R	R		R	R	pre-XDR	R	S315T(agc/aCc)			R	#ff6600	S450L(tcg/tTg)	S450L(tcg/ttg)	yes		L527V(ttg/Gtg)		R	Q38Q(caa/caG)C76C(tgc/tgT)	M306V(atg/Gtg)			R	K43R(aag/aGg)			R	V128G(gtc/gGc)		D461N(gac/Aac)		white	R			-12c/t
0951K@RussiaSamara@2009	0951K	ERR067674	DOI: 10.1101/gr.128678.111	https://www.ebi.ac.uk/ena/browser/text-search?query=ERR067674	Europe/Russian W148 Outbreak	Russia_Samara	unknown	Russia_Samara	2008-2010	8	5	R	R	R	R	R	XDR	R	S315T(agc/aCc)			R	#ff6600	S450L(tcg/tTg)	S450L(tcg/ttg)	yes		D485Y(gat/Tat)		R	Q38Q(caa/caG)C76C(tgc/tgT)	Q497K(cag/Aag)			R	K43R(aag/aGg)			R	D136G(gat/gGt)	R		D94G(gac/ggc)	#cd2c22	R			-10g/a
10033-02@EuropeWest@2002	10033-02	ERS458482	this study	https://www.ebi.ac.uk/ena/browser/text-search?query=ERS458482	Europe/Russian W148 Outbreak	Germany	unknown	Germany	2002	10	4	R	R		R	R	pre-XDR	R	S315T(agc/aCc)			R	#ff6600	S450L(tcg/tTg)R827L(cgc/cTc)	S450L(tcg/tTg)	yes	R827L(cgc/cTc)			R	Q38Q(caa/caG)C76C(tgc/tgT)A302A(gcg/gcA)	G406A(ggc/gCc)			R	K43R(aag/aGg)	1401a/g		R	I31S(atc/aGc)				white	R	R	1401a/g		R
10121-01@EuropeWest@2001	10121-01	ERS458557	this study	https://www.ebi.ac.uk/ena/browser/text-search?query=ERS458557	Europe/Russian W148 Outbreak	Germany	unknown	Germany	2001	5	2	R			R		pre-XDR	R	S315T(agc/aCc)			R	#ff6600	S450L(tcg/tTg)	S450L(tcg/tTg)	yes		F452S(ttc/tCc)		R	Q38Q(caa/caG)C76C(tgc/tgT)	M306V(atg/Gtg)			R	K43R(aag/aGg)								white	R			-10g/a
1015-08@EuropeWest@2008	1015-08	ERS458185	this study	https://www.ebi.ac.uk/ena/browser/text-search?query=ERS458185	Europe/Russian W148 Outbreak	Germany	unknown	Germany	2008	4	1	R						R	S315T(agc/aCc)			R	#ff6600	S450L(tcg/tTg)	S450L(tcg/ttg)	yes		D485N(gat/Aat)		R	-16c/tQ38Q(caa/caG)C76C(tgc/tgT)				R	K43R(aag/aGg)								white
1016F@RussiaSamara@2009	1016F	ERR133982	DOI: 10.1101/gr.128678.111	https://www.ebi.ac.uk/ena/browser/text-search?query=ERR133982	Europe/Russian W148 Outbreak	Russia_Samara	unknown	Russia_Samara	2008-2010	4	1					R		R	S315T(agc/aCc)			R	#ff6600	S450L(tcg/tTg)	S450L(tcg/ttg)	yes		R770H(cgc/cAc)			Q38Q(caa/caG)C76C(tgc/tgT)	N296H(aat/Cat)			R	K43R(aag/aGg)								white
10191-03@EuropeWest@2003	10191-03	ERS458728	this study	https://www.ebi.ac.uk/ena/browser/text-search?query=ERS458728	Europe/Russian W148 Outbreak	Germany	unknown	Germany	2003	9	4	R	R		R	R	pre-XDR	R	S315T(agc/aCc)			R	#ff6600	S450L(tcg/tTg)H723D(cac/Gac)	S450L(tcg/tTg)	yes	H723D(cac/Gac)			R	Q38Q(caa/caG)C76C(tgc/tgT)	G406A(ggc/gCc)			R	K43R(aag/aGg)	1401a/g		R	K96T(aag/aCg)				white	R	R	1401a/g		R
10205-04@EuropeWest@2004	10205-04	ERS457369	this study	https://www.ebi.ac.uk/ena/browser/text-search?query=ERS457369	Europe/Russian W148 Outbreak	Germany	unknown	Germany	2004	6	3	R	R			R		R	S315T(agc/aCc)			R	#004152	D435Y(gac/Tac)	D435Y(gac/Tac)	yes		E49G(gag/gGg)		R	Q38Q(caa/caG)C76C(tgc/tgT)	M306V(atg/Gtg)			R	K43R(aag/aGg)			R	T135P(acc/Ccc)				white
10299-02@EuropeWest@2002	10299-02	ERS457080	this study	https://www.ebi.ac.uk/ena/browser/text-search?query=ERS457080	Europe/Russian W148 Outbreak	Germany	unknown	Germany	2002	5	2		R			R		R	S315T(agc/aCc)			R	#ff6600	S450L(tcg/tTg)	S450L(tcg/ttg)	yes		D485Y(gat/Tat)			Q38Q(caa/caG)C76C(tgc/tgT)	N296H(aat/Cat)			R	K43R(aag/aGg)			R	-7t/c				white
1029V@RussiaSamara@2009	1029V	ERR108488	DOI: 10.1101/gr.128678.111	https://www.ebi.ac.uk/ena/browser/text-search?query=ERR108488	Europe/Russian W148 Outbreak	Russia_Samara	unknown	Russia_Samara	2008-2010	5	2	R			R		pre-XDR	R	S315T(agc/aCc)			R	#ff6600	S450L(tcg/tTg)	S450L(tcg/ttg)	yes		K445R(aag/aGg)		R	Q38Q(caa/caG)C76C(tgc/tgT)	G406A(ggc/gCc)			R	K43R(aag/aGg)								white	R			-10g/a
103-11@Ukraine@2011	103-11	ERS2211441	this study	https://www.ebi.ac.uk/ena/browser/text-search?query=ERS2211441	Europe/Russian W148 Outbreak	Estonia	Ukraine	Ukraine	2011	6	3	R		R	R		XDR	R	S315T(agc/aCc)			R	#ff6600	S450L(tcg/tTg)	S450L(tcg/ttg)	yes		F452S(ttc/tCc)		R	Q38Q(caa/caG)C76C(tgc/tgT)	M306V(atg/Gtg)			R	K43R(aag/aGg)					R	G106G(ggc/ggG)	D94A(gac/gCc)	#efc329	R			-10g/a
10420-10@EuropeWest@2010	10420-10	ERS2211442	this study	https://www.ebi.ac.uk/ena/browser/text-search?query=ERS2211442	Europe/Russian W148 Outbreak	Germany	unknown	Germany	2010	5	2	R			R		pre-XDR	R	S315T(agc/aCc)			R	#ff6600	A286V(gcg/gTg)S450L(tcg/tTg)	S450L(tcg/tTg)	yes	A286V(gcg/gTg)	D485N(gat/Aat)		R	-16c/tQ38Q(caa/caG)C76C(tgc/tgT)				R	K43R(aag/aGg)								white	R			-10g/a
1049R@RussiaSamara@2009	1049R	ERR108420	DOI: 10.1101/gr.128678.111	https://www.ebi.ac.uk/ena/browser/text-search?query=ERR108420	Europe/Russian W148 Outbreak	Russia_Samara	unknown	Russia_Samara	2008-2010	5	2	R		R			pre-XDR	R	S315T(agc/aCc)			R	#ff6600	S450L(tcg/tTg)	S450L(tcg/ttg)	yes		P1040S(ccg/Tcg)		R	Q38Q(caa/caG)C76C(tgc/tgT)	M306V(atg/Gtg)D1024N(gac/Aac)			R	K43R(aag/aGg)					R		D94Y(gac/Tac)	#aabb64
10502-06@EuropeWest@2006	10502-06	ERS458346	this study	https://www.ebi.ac.uk/ena/browser/text-search?query=ERS458346	Europe/Russian W148 Outbreak	Germany	unknown	Germany	2006	5	2				R	R	pre-XDR	R	S315T(agc/aCc)			R	#cd2c22	Q432L(caa/cTa)R827C(cgc/Tgc)	Q432L(caa/cTa)	yes	R827C(cgc/Tgc)				Q38Q(caa/caG)C76C(tgc/tgT)				R	K43R(aag/aGg)								white	R			-10g/a
10511-04@EuropeWest@2004	10511-04	ERS458351	this study	https://www.ebi.ac.uk/ena/browser/text-search?query=ERS458351	Europe/Russian W148 Outbreak	Germany	unknown	Germany	2004	7	3	R	R			R		R	S315T(agc/aCc)			R	#ff6600	S450L(tcg/tTg)	S450L(tcg/ttg)	yes		L449R(ctg/cGg)		R	Q38Q(caa/caG)C76C(tgc/tgT)	G406A(ggc/gCc)			R	K43R(aag/aGg)			R	I31S(atc/aGc)				white
10526-06@EuropeWest@2006	10526-06	ERS2211443	this study	https://www.ebi.ac.uk/ena/browser/text-search?query=ERS2211443	Europe/Russian W148 Outbreak	Germany	unknown	Germany	2006	3	0							R	S315T(agc/aCc)			R	#ff6600	S450L(tcg/tTg)	S450L(tcg/ttg)	yes		I491V(atc/Gtc)			Q38Q(caa/caG)C76C(tgc/tgT)	D1024N(gac/Aac)			R	K43R(aag/aGg)								white
1052V@RussiaSamara@2009	1052V	ERR108421	DOI: 10.1101/gr.128678.111	https://www.ebi.ac.uk/ena/browser/text-search?query=ERR108421	Europe/Russian W148 Outbreak	Russia_Samara	unknown	Russia_Samara	2008-2010	6	3	R	R			R		R	S315T(agc/aCc)			R	#ff6600	S450L(tcg/tTg)	S450L(tcg/ttg)	yes			G31A(ggc/gCc)	R	-16c/tQ38Q(caa/caG)C76C(tgc/tgT)	N296H(aat/Cat)			R	K43R(aag/aGg)			R	D8E(gac/gaA)				white
1053-05@Estonia@2005	1053-05	ERS2211444	this study	https://www.ebi.ac.uk/ena/browser/text-search?query=ERS2211444	Europe/Russian W148 Outbreak	Estonia	Estonia	Estonia	2005	5	2	R			R		pre-XDR	R	S315T(agc/aCc)			R	#ff6600	S450L(tcg/tTg)	S450L(tcg/ttg)	yes		F452S(ttc/tCc)		R	Q38Q(caa/caG)C76C(tgc/tgT)	M306V(atg/Gtg)			R	K43R(aag/aGg)								white	R			-10g/a
10539-05@CentralAsia@2005	10539-05	ERS458009	DOI: 10.7554/eLife.38200	https://www.ebi.ac.uk/ena/browser/text-search?query=ERS458009	Europe/Russian W148 Outbreak	Uzbekistan_Karakalpakstan	unknown	Uzbekistan_Karakalpakstan	2005	8	2	R			R		pre-XDR	R	S315T(agc/aCc)			R	#ff6600	S450L(tcg/tTg)	S450L(tcg/ttg)	no				R	Q38Q(caa/caG)C76C(tgc/tgT)	M306I(atg/atT)			R	K43R(aag/aGg)	1401a/g							white	R	R	1401a/g		R
1055-05@EuropeWest@2005	1055-05	ERS2211445	this study	https://www.ebi.ac.uk/ena/browser/text-search?query=ERS2211445	Europe/Russian W148 Outbreak	Germany	unknown	Germany	2005	6	3	R			R	R	pre-XDR	R	S315T(agc/aCc)			R	#ff6600	S450L(tcg/tTg)	S450L(tcg/ttg)	yes			G31A(ggc/gCc)	R	Q38Q(caa/caG)C76C(tgc/tgT)	Y319C(tat/tGt)			R	K43R(aag/aGg)								white	R			-10g/a
10564-01@CentralAsia@2001	10564-01	ERS457999	DOI: 10.7554/eLife.38200	https://www.ebi.ac.uk/ena/browser/text-search?query=ERS457999	Europe/Russian W148 Outbreak	Uzbekistan_Karakalpakstan	unknown	Uzbekistan_Karakalpakstan	2001	4	1	R						R	S315T(agc/aCc)			R	#ff6600	S450L(tcg/tTg)L731P(ctg/cCg)	S450L(tcg/tTg)	yes	L731P(ctg/cCg)			R	Q38Q(caa/caG)C76C(tgc/tgT)	M306I(atg/atA)			R	K43R(aag/aGg)								white
10699-06@RussianFederation@2006	10699-06	ERS2211446	this study	https://www.ebi.ac.uk/ena/browser/text-search?query=ERS2211446	Europe/Russian W148 Outbreak	Germany	Russian Federation	Russian Federation	2006	7	3	R	R			R		R	S315T(agc/aCc)			R	#ff6600	S450L(tcg/tTg)	S450L(tcg/ttg)	yes		L449R(ctg/cGg)		R	Q38Q(caa/caG)C76C(tgc/tgT)	G406A(ggc/gCc)			R	K43R(aag/aGg)			R	I31S(atc/aGc)				white
10714-01@RussianFederation@2001	10714-01	ERS456750	this study	https://www.ebi.ac.uk/ena/browser/text-search?query=ERS456750	Europe/Russian W148 Outbreak	Germany	Russian Federation	Russian Federation	2001	10	4	R	R		R	R	pre-XDR	R	S315T(agc/aCc)			R	#ff6600	S450L(tcg/tTg)R827L(cgc/ctc)	S450L(tcg/tTg)	yes	R827L(cgc/ctc)			R	Q38Q(caa/caG)C76C(tgc/tgT)A302A(gcg/gca)	G406A(ggc/gcc)			R	K43R(aag/aGg)	1401a/g		R	I31S(atc/agc)				white	R	R	1401a/g		R
10721-03@Abkhazia@2003	10721-03	ERS458079	this study	https://www.ebi.ac.uk/ena/browser/text-search?query=ERS458079	Europe/Russian W148 Outbreak	Abkhazia	unknown	Abkhazia	2003	9	4	R	R		R	R	pre-XDR	R	S315T(agc/aCc)	-15c/t		R	#efc329	L452P(ctg/cCg)	L452P(ctg/cCg)	no				R	Q38Q(caa/caG)C76C(tgc/tgT)	G406D(ggc/gAc)			R	K43R(aag/aGg)	1401a/g		R	L151S(ttg/tCg)				white	R	R	1401a/g		R
1073S@RussiaSamara@2009	1073S	ERR108443	DOI: 10.1101/gr.128678.111	https://www.ebi.ac.uk/ena/browser/text-search?query=ERR108443	Europe/Russian W148 Outbreak	Russia_Samara	unknown	Russia_Samara	2008-2010	7	3	R			R	R	pre-XDR	R	S315T(agc/aCc)			R	#ff6600	S450L(tcg/tTg)	S450L(tcg/ttg)	yes		I491T(atc/aCc)		R	Q38Q(caa/caG)C76C(tgc/tgT)	M306V(atg/Gtg)			R	K43R(aag/aGg)								white	R			-10g/a
10773-03@Abkhazia@2003	10773-03	ERS2211447	this study	https://www.ebi.ac.uk/ena/browser/text-search?query=ERS2211447	Europe/Russian W148 Outbreak	Abkhazia	unknown	Abkhazia	2003	7	4	R	R		R	R	pre-XDR	R	S315T(agc/aCc)			R	#ff6600	S450L(tcg/tTg)L554P(ctg/cCg)	S450L(tcg/tTg)	yes	L554P(ctg/cCg)			R	-15c/gQ38Q(caa/caG)C76C(tgc/tgT)				R	K43R(aag/aGg)			R	Q10H(cag/caC)				white	R			-10g/a
10774-03@Abkhazia@2003	10774-03	ERS2211448	this study	https://www.ebi.ac.uk/ena/browser/text-search?query=ERS2211448	Europe/Russian W148 Outbreak	Abkhazia	unknown	Abkhazia	2003	9	4	R	R		R	R	pre-XDR	R	S315T(agc/aCc)	-15c/t		R	#efc329	L452P(ctg/cCg)A584G(gcc/gGc)	L452P(ctg/cCg)	yes	A584G(gcc/gGc)			R	Q38Q(caa/caG)C76C(tgc/tgT)	G406D(ggc/gAc)			R	K43R(aag/aGg)	1401a/g		R	L151S(ttg/tCg)				white	R	R	1401a/g		R
10797-03@Abkhazia@2003	10797-03	ERS2211449	this study	https://www.ebi.ac.uk/ena/browser/text-search?query=ERS2211449	Europe/Russian W148 Outbreak	Abkhazia	unknown	Abkhazia	2003	5	3	R	R			R		R	S315T(agc/aCc)				white			no	0			R	Q38Q(caa/caG)C76C(tgc/tgT)	M306V(atg/gtg)			R	K43R(aag/aGg)			R	V7G(gtc/gGc)				white
10813-03@Abkhazia@2003	10813-03	ERS2211450	this study	https://www.ebi.ac.uk/ena/browser/text-search?query=ERS2211450	Europe/Russian W148 Outbreak	Abkhazia	unknown	Abkhazia	2003	8	3	R			R	R	pre-XDR	R	S315T(agc/aCc)			R	#ff6600	S450L(tcg/tTg)	S450L(tcg/ttg)	yes		P434A(ccg/Gcg)		R	Q38Q(caa/caG)C76C(tgc/tgT)	N296H(aat/Cat)M306I(atg/atA)			R	K43R(aag/aGg)	1401a/g					I206S(atc/aGc)		white	R	R	1401a/g		R
10815-03@Abkhazia@2003	10815-03	ERS2211451	this study	https://www.ebi.ac.uk/ena/browser/text-search?query=ERS2211451	Europe/Russian W148 Outbreak	Abkhazia	unknown	Abkhazia	2003	7	4	R	R		R	R	pre-XDR	R	S315T(agc/aCc)			R	#ff6600	S450L(tcg/tTg)V496A(gtg/gCg)	S450L(tcg/tTg)	yes	V496A(gtg/gCg)			R	Q38Q(caa/caG)C76C(tgc/tgT)	Q497K(cag/Aag)			R	K43R(aag/aGg)			R	W68_(tgg/tgA)				white	R			-10g/a
10826-03@Abkhazia@2003	10826-03	ERS2211452	this study	https://www.ebi.ac.uk/ena/browser/text-search?query=ERS2211452	Europe/Russian W148 Outbreak	Abkhazia	unknown	Abkhazia	2003	5	2	R				R		R	S315T(agc/aCc)			R	#ff6600	S450L(tcg/tTg)	S450L(tcg/ttg)	no				R	Q38Q(caa/caG)C76C(tgc/tgT)	Q497R(cag/cGg)			R	K43R(aag/aGg)								white
10836-09@EuropeWest@2009	10836-09	ERS457807	this study	https://www.ebi.ac.uk/ena/browser/text-search?query=ERS457807	Europe/Russian W148 Outbreak	Germany	unknown	Germany	2009	3	0							R	S315T(agc/aCc)			R	#ff6600	S450L(tcg/tTg)	S450L(tcg/ttg)	yes		L449V(ctg/Gtg)			Q38Q(caa/caG)C76C(tgc/tgT)				R	K43R(aag/aGg)								white
1097Tln-03@Estonia@2003	1097Tln-03	ERS2211453	this study	https://www.ebi.ac.uk/ena/browser/text-search?query=ERS2211453	Europe/Russian W148 Outbreak	Estonia	Estonia	Estonia	2003	5	2	R			R		pre-XDR	R	S315T(agc/aCc)			R	#ff6600	S450L(tcg/tTg)	S450L(tcg/ttg)	yes		F452S(ttc/tCc)		R	Q38Q(caa/caG)C76C(tgc/tgT)	M306V(atg/Gtg)			R	K43R(aag/aGg)								white	R			-10g/a
11103-09@EuropeWest@2009	11103-09	ERS457861	this study	https://www.ebi.ac.uk/ena/browser/text-search?query=ERS457861	Europe/Russian W148 Outbreak	Germany	unknown	Germany	2009	7	3	R	R		R		pre-XDR	R	S315T(agc/aCc)			R	#ff6600	S450L(tcg/tTg)	S450L(tcg/ttg)	yes		V517L(gtg/Ctg)		R	Q38Q(caa/caG)C76C(tgc/tgT)	M306V(atg/Gtg)			R	K43R(aag/aGg)			R	L85R(ctg/cGg)				white	R			-37g/t
11122-03@EuropeWest@2003	11122-03	ERS457039	this study	https://www.ebi.ac.uk/ena/browser/text-search?query=ERS457039	Europe/Russian W148 Outbreak	Germany	unknown	Germany	2003	4	1					R		R	S315T(agc/aCc)			R	#aabb64	D435V(gac/gTc)	D435V(gac/gTc)	no					Q38Q(caa/caG)C76C(tgc/tgT)				R	K43R(aag/aGg)								white
112-11@Estonia@2011	112-11	ERS2211454	this study	https://www.ebi.ac.uk/ena/browser/text-search?query=ERS2211454	Europe/Russian W148 Outbreak	Estonia	Estonia	Estonia	2011	8	4	R	R	R	R		XDR	R	S315T(agc/aCc)			R	#ff6600	S450L(tcg/tTg)	S450L(tcg/ttg)	yes		F452S(ttc/tCc)		R	Q38Q(caa/caG)C76C(tgc/tgT)	M306V(atg/Gtg)		P772P(ccg/ccA)	R	K43R(aag/aGg)			R	-12t/c	R		D94G(gac/gGc)	#cd2c22	R			-10g/a
11290-07@Africa@2007	11290-07	ERS457269	this study	https://www.ebi.ac.uk/ena/browser/text-search?query=ERS457269	Europe/Russian W148 Outbreak	Germany	Algeria	Algeria	2007	5	2	R			R		pre-XDR	R	S315T(agc/aCc)			R	#ff6600	S450L(tcg/tTg)	S450L(tcg/ttg)	yes		G519R(ggc/Cgc)		R	Q38Q(caa/caG)C76C(tgc/tgT)	M306I(atg/atA)			R	K43R(aag/aGg)								white	R			-10c/g
11370-03@CentralAsia@2003	11370-03	ERS2211455	this study	https://www.ebi.ac.uk/ena/browser/text-search?query=ERS2211455	Europe/Russian W148 Outbreak	Uzbekistan_Karakalpakstan	unknown	Uzbekistan_Karakalpakstan	2003	8	3	R			R	R	pre-XDR	R	S315T(agc/aCc)			R	#ff6600	S450L(tcg/tTg)	S450L(tcg/ttg)	yes		P1040R(ccg/cGg)		R	Q38Q(caa/caG)C76C(tgc/tgT)	G406D(ggc/gAc)			R	K43R(aag/aGg)	1401a/g							white	R	R	1401a/g		R
1139Tln-04@Estonia@2004	1139Tln-04	ERS2211456	this study	https://www.ebi.ac.uk/ena/browser/text-search?query=ERS2211456	Europe/Russian W148 Outbreak	Estonia	Estonia	Estonia	2004	9	5	R	R	R	R	R	XDR	R	S315T(agc/aCc)			R	#efc329	L452P(ctg/cCg)	L452P(ctg/cCg)	no				R	-11c/aQ38Q(caa/caG)C76C(tgc/tgT)	G294S(ggc/Agc)			R	K43R(aag/aGg)			R	S59P(tcc/Ccc)	R		D94G(gac/gGc)	#cd2c22	R			-10g/a
1143-07@EuropeWest@2007	1143-07	ERS2211457	this study	https://www.ebi.ac.uk/ena/browser/text-search?query=ERS2211457	Europe/Russian W148 Outbreak	Germany	unknown	Germany	2007	3	0							R	S315T(agc/aCc)			R	#ff6600	S450L(tcg/tTg)	S450L(tcg/ttg)	yes		I491V(atc/Gtc)			Q38Q(caa/caG)C76C(tgc/tgT)	D354A(gac/gCc)			R	K43R(aag/aGg)								white
115-11@Estonia@2011	115-11	ERS2211458	this study	https://www.ebi.ac.uk/ena/browser/text-search?query=ERS2211458	Europe/Russian W148 Outbreak	Estonia	Estonia	Estonia	2011	7	4	R	R	R		R	pre-XDR	R	S315T(agc/aCc)			R	#ff6600	S450L(tcg/tTg)	S450L(tcg/ttg)	yes		T812I(acc/aTc)V1147A(gtg/gCg)		R	-16c/tQ38Q(caa/caG)C76C(tgc/tgT)	N296H(aat/Cat)			R	K43R(aag/aGg)			R	T76P(act/Cct)	R		D94A(gac/gCc)	#efc329
1162P@RussiaSamara@2009	1162P	ERR137192	DOI: 10.1101/gr.128678.111	https://www.ebi.ac.uk/ena/browser/text-search?query=ERR137192	Europe/Russian W148 Outbreak	Russia_Samara	unknown	Russia_Samara	2008-2010	5	2	R				R		R	S315T(agc/aCc)			R	#ff6600	S450L(tcg/tTg)	S450L(tcg/ttg)	yes		L527V(ttg/Gtg)		R	Q38Q(caa/caG)C76C(tgc/tgT)	M306V(atg/Gtg)			R	K43R(aag/aGg)								white
11741-00@Estonia@2000	11741-00	ERS2211459	this study	https://www.ebi.ac.uk/ena/browser/text-search?query=ERS2211459	Europe/Russian W148 Outbreak	Estonia	Estonia	Estonia	2000	5	2	R			R		pre-XDR	R	S315T(agc/aCc)			R	#ff6600	S450L(tcg/tTg)	S450L(tcg/ttg)	yes		F452S(ttc/tCc)		R	Q38Q(caa/caG)C76C(tgc/tgT)	M306V(atg/Gtg)			R	K43R(aag/aGg)								white	R			-10g/a
1187-07@Estonia@2007	1187-07	ERS2211460	this study	https://www.ebi.ac.uk/ena/browser/text-search?query=ERS2211460	Europe/Russian W148 Outbreak	Estonia	Estonia	Estonia	2007	5	2	R			R		pre-XDR	R	S315T(agc/aCc)			R	#ff6600	S450L(tcg/tTg)	S450L(tcg/ttg)	yes		F452S(ttc/tCc)		R	Q38Q(caa/caG)C76C(tgc/tgT)	M306V(atg/Gtg)			R	K43R(aag/aGg)								white	R			-10g/a
11BR0042-BEL@EuropeWest@2011	11BR0042-BEL	ERS2211419	this study	https://www.ebi.ac.uk/ena/browser/text-search?query=ERS2211419	Europe/Russian W148 Outbreak	Belgium	unknown	Belgium	2011	10	5	R	R	R	R	R	XDR	R	S315T(agc/aCc)			R	#ff6600	S450L(tcg/tTg)	S450L(tcg/ttg)	yes		I491V(atc/Gtc)		R	Q38Q(caa/caG)C76C(tgc/tgT)	G406A(ggc/gCc)			R	K43R(aag/aGg)	517del1401a/g		R	K96T(aag/aCg)	R		D94G(gac/gGc)	#cd2c22	R	R	517del1401a/g		R
120-04@CentralAsia@2004	120-04	ERS458014	DOI: 10.7554/eLife.38200	https://www.ebi.ac.uk/ena/browser/text-search?query=ERS458014	Europe/Russian W148 Outbreak	Uzbekistan_Karakalpakstan	unknown	Uzbekistan_Karakalpakstan	2004	5	2	R				R		R	S315T(agc/aCc)			R	#ff6600	S450L(tcg/tTg)V496A(gtg/gCg)	S450L(tcg/tTg)	yes	V496A(gtg/gCg)			R	Q38Q(caa/caG)C76C(tgc/tgT)	M306I(atg/atA)			R	K43R(aag/aGg)								white
12060-03@EuropeWest@2003	12060-03	ERS458666	this study	https://www.ebi.ac.uk/ena/browser/text-search?query=ERS458666	Europe/Russian W148 Outbreak	Germany	unknown	Germany	2003	5	2	R				R		R	S315T(agc/aCc)	-8t/c		R	#ff6600	S450L(tcg/tTg)	S450L(tcg/ttg)	no				R	Q38Q(caa/caG)C76C(tgc/tgT)	M306V(atg/Gtg)			R	K43R(aag/aGg)								white
12095-12@EuropeWest@2012	12095-12	ERS2211461	this study	https://www.ebi.ac.uk/ena/browser/text-search?query=ERS2211461	Europe/Russian W148 Outbreak	Germany	unknown	Germany	2012	4	1		R					R	S315T(agc/aCc)			R	#ff6600	S450L(tcg/tTg)	S450L(tcg/ttg)	yes		L527V(ttg/Gtg)			Q38Q(caa/caG)C76C(tgc/tgT)				R	K43R(aag/aGg)			R	V155M(gtg/Atg)				white
1214KJ-03@Estonia@2003	1214KJ-03	ERS2211462	this study	https://www.ebi.ac.uk/ena/browser/text-search?query=ERS2211462	Europe/Russian W148 Outbreak	Estonia	Estonia	Estonia	2003	8	5	R	R	R	R	R	XDR	R	S315T(agc/aCc)	-15c/t		R	#ff6600	S450L(tcg/tTg)	S450L(tcg/ttg)	yes		F452S(ttc/tCc)		R	Q38Q(caa/caG)C76C(tgc/tgT)	M306V(atg/Gtg)			R	K43R(aag/aGg)			R	del180	R		D94Y(gac/Tac)	#aabb64	R			-10g/a
1228Tln-11@Estonia@2011	1228Tln-11	ERS2211463	this study	https://www.ebi.ac.uk/ena/browser/text-search?query=ERS2211463	Europe/Russian W148 Outbreak	Estonia	Estonia	Estonia	2011	5	2	R			R		pre-XDR	R	S315T(agc/aCc)			R	#ff6600	S450L(tcg/tTg)	S450L(tcg/ttg)	yes		F452S(ttc/tCc)		R	Q38Q(caa/caG)C76C(tgc/tgT)	M306V(atg/Gtg)			R	K43R(aag/aGg)								white	R			-10g/a
122KJ-04@Estonia@2004	122KJ-04	ERS2211464	this study	https://www.ebi.ac.uk/ena/browser/text-search?query=ERS2211464	Europe/Russian W148 Outbreak	Estonia	Estonia	Estonia	2004	7	4	R	R	R	R		XDR	R	S315T(agc/aCc)			R	#ff6600	S450L(tcg/tTg)	S450L(tcg/ttg)	yes		F452S(ttc/tCc)		R	Q38Q(caa/caG)C76C(tgc/tgT)	M306V(atg/Gtg)			R	K43R(aag/aGg)			R	G108_(gga/Tga)	R		S91P(tcg/Ccg)	#004152	R			-10g/a
12448-03@EuropeWest@2003	12448-03	ERS458211	this study	https://www.ebi.ac.uk/ena/browser/text-search?query=ERS458211	Europe/Russian W148 Outbreak	Germany	unknown	Germany	2003	7	2	R			R		pre-XDR	R	S315T(agc/aCc)			R	#ff6600	S450L(tcg/tTg)	S450L(tcg/ttg)	no				R	-15c/gQ38Q(caa/caG)C76C(tgc/tgT)				R	K43R(aag/aGg)	1401a/g							white	R	R	1401a/g		R
12509-03@EuropeWest@2003	12509-03	ERS457918	this study	https://www.ebi.ac.uk/ena/browser/text-search?query=ERS457918	Europe/Russian W148 Outbreak	Germany	unknown	Germany	2003	9	3	R			R	R	pre-XDR	R	S315T(agc/aCc)			R	#aabb64	D435V(gac/gTc)	D435V(gac/gTc)	no				R	Q38Q(caa/caG)C76C(tgc/tgT)	G406C(ggc/Tgc)			R	K43R(aag/aGg)	1401a/g							white	R	R	1401a/g		R
12615-95@RussianFederation@1995	12615-95	ERS457840	DOI: 10.1038/ng.3195	https://www.ebi.ac.uk/ena/browser/text-search?query=ERS457840	Europe/Russian W148 Outbreak	Germany	Russian Federation	Russian Federation	1995	5	2	R				R		R	S315T(agc/aCc)	-8t/a		R	#aabb64	D435V(gac/gTc)	D435V(gac/gTc)	no				R	Q38Q(caa/caG)C76C(tgc/tgT)	M306V(atg/Gtg)			R	K43R(aag/aGg)								white
12621-03@EuropeWest@2003	12621-03	ERS2211465	this study	https://www.ebi.ac.uk/ena/browser/text-search?query=ERS2211465	Europe/Russian W148 Outbreak	Germany	unknown	Germany	2003	6	3	R	R			R		R	S315T(agc/aCc)			R	#ff6600	S450L(tcg/tTg)	S450L(tcg/ttg)	no				R	Q38Q(caa/caG)C76C(tgc/tgT)	G406A(ggc/gCc)			R	K43R(aag/aGg)			R	W119_(tgg/tAg)				white
1270-06@Estonia@2006	1270-06	ERS2211466	this study	https://www.ebi.ac.uk/ena/browser/text-search?query=ERS2211466	Europe/Russian W148 Outbreak	Estonia	Estonia	Estonia	2006	7	4	R	R	R	R		XDR	R	S315T(agc/aCc)			R	#ff6600	S450L(tcg/tTg)	S450L(tcg/ttg)	yes		F452S(ttc/tCc)		R	Q38Q(caa/caG)C76C(tgc/tgT)	M306V(atg/Gtg)			R	K43R(aag/aGg)			R	M175V(atg/Gtg)	R		D94G(gac/gGc)	#cd2c22	R			-10g/a
127-11@Estonia@2011	127-11	ERS2211467	this study	https://www.ebi.ac.uk/ena/browser/text-search?query=ERS2211467	Europe/Russian W148 Outbreak	Estonia	Estonia	Estonia	2011	6	3	R	R		R		pre-XDR	R	S315T(agc/aCc)			R	#ff6600	S450L(tcg/tTg)	S450L(tcg/ttg)	yes		F452S(ttc/tCc)		R	Q38Q(caa/caG)C76C(tgc/tgT)	M306V(atg/Gtg)			R	K43R(aag/aGg)			R	M175V(atg/Gtg)				white	R			-10g/a
12742-03@EuropeWest@2003	12742-03	ERS457358	this study	https://www.ebi.ac.uk/ena/browser/text-search?query=ERS457358	Europe/Russian W148 Outbreak	Germany	unknown	Germany	2003	7	2	R			R		pre-XDR	R	S315T(agc/aCc)			R	#0d99b5	H445N(cac/Aac)I491M(atc/atG)	H445N(cac/Aac)I491M(atc/atG)	no				R	Q38Q(caa/caG)C76C(tgc/tgT)	M306V(atg/Gtg)			R	K43R(aag/aGg)	1401a/g							white	R	R	1401a/g		R
12BR0062-BEL@EuropeWest@2012	12BR0062-BEL	ERS2211420	this study	https://www.ebi.ac.uk/ena/browser/text-search?query=ERS2211420	Europe/Russian W148 Outbreak	Belgium	unknown	Belgium	2012	10	5	R	R	R	R	R	XDR	R	S315T(agc/aCc)			R	#ff6600	S450L(tcg/tTg)	S450L(tcg/ttg)	yes		I491V(atc/Gtc)		R	Q38Q(caa/caG)C76C(tgc/tgT)	G406A(ggc/gCc)			R	K43R(aag/aGg)	940del1401a/g		R	K96T(aag/aCg)	R		D94G(gac/gGc)	#cd2c22	R	R	940del1401a/g		R
1310-05@CentralAsia@2005	1310-05	ERS457552	DOI: 10.7554/eLife.38200	https://www.ebi.ac.uk/ena/browser/text-search?query=ERS457552	Europe/Russian W148 Outbreak	Uzbekistan_Karakalpakstan	unknown	Uzbekistan_Karakalpakstan	2005	9	4	R	R		R	R	pre-XDR	R	S315T(agc/aCc)			R	#ff6600	S450L(tcg/tTg)	S450L(tcg/ttg)	yes		P434A(ccg/Gcg)		R	-8c/tQ38Q(caa/caG)C76C(tgc/tgT)	N296H(aat/Cat)			R	K43R(aag/aGg)	1401a/g		R	V163G(gtg/gGg)		I206S(atc/aGc)		white	R	R	1401a/g		R
13-11@Estonia@2011	13-11	ERS2211468	this study	https://www.ebi.ac.uk/ena/browser/text-search?query=ERS2211468	Europe/Russian W148 Outbreak	Estonia	Estonia	Estonia	2011	5	2	R			R		pre-XDR	R	S315T(agc/aCc)			R	#ff6600	S450L(tcg/tTg)	S450L(tcg/ttg)	yes		F452S(ttc/tCc)		R	Q38Q(caa/caG)C76C(tgc/tgT)	M306V(atg/Gtg)			R	K43R(aag/aGg)								white	R			-10g/a
1319-99@EuropeWest@1999	1319-99	ERS457473	this study	https://www.ebi.ac.uk/ena/browser/text-search?query=ERS457473	Europe/Russian W148 Outbreak	Germany	Germany	Germany	1999	4	1	R						R	S315T(agc/aCc)			R	#ff6600	S450L(tcg/tTg)	S450L(tcg/ttg)	yes			T187A(acc/Gcc)	R	Q38Q(caa/caG)C76C(tgc/tgT)	M306I(atg/atA)			R	K43R(aag/aGg)								white
1325-07@EuropeWest@2007	1325-07	ERS458731	this study	https://www.ebi.ac.uk/ena/browser/text-search?query=ERS458731	Europe/Russian W148 Outbreak	Germany	unknown	Germany	2007	5	2	R	R					R	S315T(agc/aCc)			R	#ff6600	S450L(tcg/tTg)	S450L(tcg/ttg)	yes		V483G(gtg/gGg)		R	Q38Q(caa/caG)C76C(tgc/tgT)	M306V(atg/Gtg)			R	K43R(aag/aGg)			R	G97S(ggt/Agt)				white
1373Tln-12@Estonia@2012	1373Tln-12	ERS2211469	this study	https://www.ebi.ac.uk/ena/browser/text-search?query=ERS2211469	Europe/Russian W148 Outbreak	Estonia	Estonia	Estonia	2012	5	2	R			R		pre-XDR	R	S315T(agc/aCc)			R	#ff6600	S450L(tcg/tTg)	S450L(tcg/ttg)	yes		F452S(ttc/tCc)		R	Q38Q(caa/caG)C76C(tgc/tgT)	M306V(atg/Gtg)			R	K43R(aag/aGg)	1473g/t							white	R		1473g/t	-10g/a
1400Tln-08@Estonia@2008	1400Tln-08	ERS2211470	this study	https://www.ebi.ac.uk/ena/browser/text-search?query=ERS2211470	Europe/Russian W148 Outbreak	Estonia	Estonia	Estonia	2008	5	2	R			R		pre-XDR	R	S315T(agc/aCc)			R	#ff6600	S450L(tcg/tTg)	S450L(tcg/ttg)	yes		F452S(ttc/tCc)		R	Q38Q(caa/caG)C76C(tgc/tgT)	M306V(atg/Gtg)			R	K43R(aag/aGg)								white	R			-10g/a
14-11@Estonia@2011	14-11	ERS2211471	this study	https://www.ebi.ac.uk/ena/browser/text-search?query=ERS2211471	Europe/Russian W148 Outbreak	Estonia	Estonia	Estonia	2011	7	4	R	R	R	R		XDR	R	S315T(agc/aCc)			R	#ff6600	S450L(tcg/tTg)	S450L(tcg/ttg)	yes		F452S(ttc/tCc)		R	Q38Q(caa/caG)C76C(tgc/tgT)	M306V(atg/Gtg)		P772P(ccg/ccA)	R	K43R(aag/aGg)			R	A102P(gcg/Ccg)	R		D94A(gac/gCc)	#efc329	R			-10g/a
1421-08@Estonia@2008	1421-08	ERS2211472	this study	https://www.ebi.ac.uk/ena/browser/text-search?query=ERS2211472	Europe/Russian W148 Outbreak	Estonia	Estonia	Estonia	2008	8	5	R	R	R	R	R	XDR	R	S315T(agc/aCc)	-8t/c		R	#ff6600	S450L(tcg/tTg)	S450L(tcg/ttg)	yes		F452S(ttc/tCc)		R	Q38Q(caa/caG)C76C(tgc/tgT)	M306V(atg/Gtg)		P772P(ccg/ccA)	R	K43R(aag/aGg)			R	-12t/c	R		D94G(gac/gGc)	#cd2c22	R			-10g/a
1442-05@EuropeWest@2005	1442-05	ERS2211473	this study	https://www.ebi.ac.uk/ena/browser/text-search?query=ERS2211473	Europe/Russian W148 Outbreak	Germany	unknown	Germany	2005	6	3	R			R	R	pre-XDR	R	S315T(agc/aCc)			R	#005d75	H445Y(cac/Tac)	H445Y(cac/Tac)	no				R	-16c/aQ38Q(caa/caG)C76C(tgc/tgT)				R	K43R(aag/aGg)								white	R			-10g/a
1444KJ-02@Estonia@2002	1444KJ-02	ERS2211474	this study	https://www.ebi.ac.uk/ena/browser/text-search?query=ERS2211474	Europe/Russian W148 Outbreak	Estonia	Estonia	Estonia	2002	8	5	R	R	R	R	R	XDR	R	S315T(agc/aCc)	-15c/t		R	#ff6600	S450L(tcg/tTg)	S450L(tcg/ttg)	yes		F452S(ttc/tCc)		R	Q38Q(caa/caG)C76C(tgc/tgT)	M306V(atg/Gtg)			R	K43R(aag/aGg)			R	del180	R		D94Y(gac/Tac)	#aabb64	R			-10g/a
1446Y@RussiaSamara@2009	1446Y	ERR137231	DOI: 10.1101/gr.128678.111	https://www.ebi.ac.uk/ena/browser/text-search?query=ERR137231	Europe/Russian W148 Outbreak	Russia_Samara	unknown	Russia_Samara	2008-2010	9	5	R	R	R	R	R	XDR	R	S315T(agc/aCc)			R	#ff6600	S450L(tcg/tTg)	S450L(tcg/ttg)	yes		I491T(atc/aCc)		R	Q38Q(caa/caG)C76C(tgc/tgT)	M306V(atg/Gtg)			R	K43R(aag/aGg)			R	K48E(aag/Gag)	R		A90V(gcg/gTg)	#0d99b5	R			-10g/a
1492Y@RussiaSamara@2009	1492Y	ERR227982	DOI: 10.1101/gr.128678.111	https://www.ebi.ac.uk/ena/browser/text-search?query=ERR227982	Europe/Russian W148 Outbreak	Russia_Samara	unknown	Russia_Samara	2008-2010	5	2	R			R		pre-XDR	R	S315T(agc/aCc)			R	#ff6600	S450L(tcg/tTg)	S450L(tcg/ttg)	yes		K445R(aag/aGg)		R	Q38Q(caa/caG)C76C(tgc/tgT)	G406A(ggc/gCc)			R	K43R(aag/aGg)								white	R			-10g/a
1507-03@EuropeWest@2003	1507-03	ERS457776	this study	https://www.ebi.ac.uk/ena/browser/text-search?query=ERS457776	Europe/Russian W148 Outbreak	Germany	unknown	Germany	2003	5	2	R				R		R	S315T(agc/aCc)			R	#ff6600	S450L(tcg/tTg)	S450L(tcg/ttg)	yes		K445R(aag/aGg)		R	Q38Q(caa/caG)C76C(tgc/tgT)	G406A(ggc/gCc)			R	K43R(aag/aGg)								white
1509R@RussiaSamara@2009	1509R	ERR117463	DOI: 10.1101/gr.128678.111	https://www.ebi.ac.uk/ena/browser/text-search?query=ERR117463	Europe/Russian W148 Outbreak	Russia_Samara	unknown	Russia_Samara	2008-2010	5	2			R		R	pre-XDR	R	S315T(agc/aCc)			R	#ff6600	S450L(tcg/tTg)	S450L(tcg/ttg)	yes		R770H(cgc/cAc)			Q38Q(caa/caG)C76C(tgc/tgT)	N296H(aat/Cat)			R	K43R(aag/aGg)					R		D94G(gac/gGc)	#cd2c22
151-09@EuropeWest@2009	151-09	ERS2211475	this study	https://www.ebi.ac.uk/ena/browser/text-search?query=ERS2211475	Europe/Russian W148 Outbreak	Germany	unknown	Germany	2009	4	1	R						R	S315T(agc/aCc)			R	#dd4d00	S450L(tcg/tTg)S450S(tcg/tcC)	S450F(tcg/tTC)	no				R	Q38Q(caa/caG)C76C(tgc/tgT)	M306V(atg/Gtg)			R	K43R(aag/aGg)								white
1514KJ-07@Estonia@2007	1514KJ-07	ERS2211476	this study	https://www.ebi.ac.uk/ena/browser/text-search?query=ERS2211476	Europe/Russian W148 Outbreak	Estonia	Estonia	Estonia	2007	5	2	R			R		pre-XDR	R	S315T(agc/aCc)			R	#ff6600	S450L(tcg/tTg)	S450L(tcg/ttg)	yes		F452S(ttc/tCc)		R	Q38Q(caa/caG)C76C(tgc/tgT)	M306V(atg/Gtg)			R	K43R(aag/aGg)								white	R			-10g/a
1522F@RussiaSamara@2009	1522F	ERR137243	DOI: 10.1101/gr.128678.111	https://www.ebi.ac.uk/ena/browser/text-search?query=ERR137243	Europe/Russian W148 Outbreak	Russia_Samara	unknown	Russia_Samara	2008-2010	8	5	R	R	R	R	R	XDR	R	S315T(agc/aCc)	-15c/t		R	#ff6600	S450L(tcg/tTg)	S450L(tcg/ttg)	yes		K445R(aag/aGg)		R	Q38Q(caa/caG)C76C(tgc/tgT)	G406A(ggc/gCc)			R	K43R(aag/aGg)			R	W68R(tgg/Cgg)	R		D94Y(gac/Tac)	#aabb64	R			-10g/a
1523G@RussiaSamara@2009	1523G	ERR117464	DOI: 10.1101/gr.128678.111	https://www.ebi.ac.uk/ena/browser/text-search?query=ERR117464	Europe/Russian W148 Outbreak	Russia_Samara	unknown	Russia_Samara	2008-2010	8	5	R	R	R	R	R	XDR	R	S315T(agc/aCc)			R	#ff6600	S450L(tcg/tTg)	S450L(tcg/ttg)	yes		L527V(ttg/Gtg)		R	Q38Q(caa/caG)C76C(tgc/tgT)	M306V(atg/Gtg)			R	K43R(aag/aGg)			R	V128G(gtc/gGc)	R		D94G(gac/gGc)	#cd2c22	R			-12c/t
1530P@RussiaSamara@2009	1530P	ERR108450	DOI: 10.1101/gr.128678.111	https://www.ebi.ac.uk/ena/browser/text-search?query=ERR108450	Europe/Russian W148 Outbreak	Russia_Samara	unknown	Russia_Samara	2008-2010	6	2	R	R					R	S315T(agc/aCc)			R	#ff6600	S450L(tcg/tTg)	S450L(tcg/ttg)	yes		V517L(gtg/Ctg)		R	Q38Q(caa/caG)C76C(tgc/tgT)	Q497K(cag/Aag)			R	K43R(aag/aGg)			R	I6T(atc/aCc)				white
1532R@RussiaSamara@2009	1532R	ERR228006	DOI: 10.1101/gr.128678.111	https://www.ebi.ac.uk/ena/browser/text-search?query=ERR228006	Europe/Russian W148 Outbreak	Russia_Samara	unknown	Russia_Samara	2008-2010	7	4	R	R		R	R	pre-XDR	R	S315T(agc/aCc)			R	#ff6600	S450L(tcg/tTg)	S450L(tcg/ttg)	yes		D943G(gac/gGc)		R	-16c/tQ38Q(caa/caG)C76C(tgc/tgT)	N296H(aat/Cat)	A588A(gca/gcG)		R	K43R(aag/aGg)			R	S67P(tcg/Ccg)				white	R			-37g/t
1559W@RussiaSamara@2009	1559W	ERR067715	DOI: 10.1101/gr.128678.111	https://www.ebi.ac.uk/ena/browser/text-search?query=ERR067715	Europe/Russian W148 Outbreak	Russia_Samara	unknown	Russia_Samara	2008-2010	2	0							R	S315T(agc/aCc)				white			no	0				Q38Q(caa/caG)C76C(tgc/tgT)				R	K43R(aag/aGg)								white
1568-97@EuropeWest@1997	1568-97	ERS2211477	this study	https://www.ebi.ac.uk/ena/browser/text-search?query=ERS2211477	Europe/Russian W148 Outbreak	Germany	unknown	Germany	1997	2	0							R	S315T(agc/aCc)				white			no	0				Q38Q(caa/caG)C76C(tgc/tgT)				R	K43R(aag/aGg)								white
1570H@RussiaSamara@2009	1570H	ERR137247	DOI: 10.1101/gr.128678.111	https://www.ebi.ac.uk/ena/browser/text-search?query=ERR137247	Europe/Russian W148 Outbreak	Russia_Samara	unknown	Russia_Samara	2008-2010	11	5	R	R	R	R	R	XDR	R	S315T(agc/aCc)			R	#ff6600	S450L(tcg/tTg)	S450L(tcg/ttg)	yes		L527V(ttg/Gtg)		R	Q38Q(caa/caG)C76C(tgc/tgT)	M306V(atg/Gtg)			R	K43R(aag/aGg)	1401a/g		R	V128G(gtc/gGc)	R		D94G(gac/gGc)	#cd2c22	R	R	1401a/g	-12c/t	R
1582-03@EuropeWest@2003	1582-03	ERS2211478	this study	https://www.ebi.ac.uk/ena/browser/text-search?query=ERS2211478	Europe/Russian W148 Outbreak	Germany	unknown	Germany	2003	8	4	R	R		R	R	pre-XDR	R	S315T(agc/aCc)			R	#ff6600	S450L(tcg/tTg)	S450L(tcg/ttg)	yes		V517L(gtg/Ctg)		R	Q38Q(caa/caG)C76C(tgc/tgT)	M306V(atg/Gtg)			R	K43R(aag/aGg)			R	D12A(gac/gCc)				white	R			-10g/a
159-04@Estonia@2004	159-04	ERS1110440	this study	https://www.ebi.ac.uk/ena/browser/text-search?query=ERS1110440	Europe/Russian W148 Outbreak	Estonia	Estonia	Estonia	2004	8	4	R	R	R	R		XDR	R	S315T(agc/aCc)	L203L(ctg/ctA)	A239V(gcc/gTc)	R	#ff6600	S450L(tcg/tTg)	S450L(tcg/ttg)	yes		F452S(ttc/tCc)		R	Q38Q(caa/caG)C76C(tgc/tgT)	M306V(atg/Gtg)			R	K43R(aag/aGg)			R	T100P(acc/Ccc)	R		S91P(tcg/Ccg)	#004152	R			-10g/a
1595K@RussiaSamara@2009	1595K	ERR108435	DOI: 10.1101/gr.128678.111	https://www.ebi.ac.uk/ena/browser/text-search?query=ERR108435	Europe/Russian W148 Outbreak	Russia_Samara	unknown	Russia_Samara	2008-2010	8	4	R	R		R	R	pre-XDR	R	S315T(agc/aCc)			R	#ff6600	S450L(tcg/tTg)	S450L(tcg/ttg)	yes		I491T(atc/aCc)		R	Q38Q(caa/caG)C76C(tgc/tgT)	M306V(atg/Gtg)			R	K43R(aag/aGg)			R	-11a/g			R292G(cga/Gga)	white	R			-10g/a
1608Tln-11@Estonia@2011	1608Tln-11	ERS2211479	this study	https://www.ebi.ac.uk/ena/browser/text-search?query=ERS2211479	Europe/Russian W148 Outbreak	Estonia	Estonia	Estonia	2011	5	2	R			R		pre-XDR	R	S315T(agc/aCc)			R	#ff6600	S450L(tcg/tTg)	S450L(tcg/ttg)	yes		F452S(ttc/tCc)		R	Q38Q(caa/caG)C76C(tgc/tgT)	M306V(atg/Gtg)		P772P(ccg/ccA)	R	K43R(aag/aGg)								white	R			-10g/a
1624Tln-11@Estonia@2011	1624Tln-11	ERS2211480	this study	https://www.ebi.ac.uk/ena/browser/text-search?query=ERS2211480	Europe/Russian W148 Outbreak	Estonia	Estonia	Estonia	2011	8	5	R	R	R	R	R	XDR	R	S315T(agc/aCc)			R	#ff6600	S450L(tcg/tTg)	S450L(tcg/ttg)	yes		F452S(ttc/tCc)		R	Q38Q(caa/caG)C76C(tgc/tgT)	M306V(atg/Gtg)			R	K43R(aag/aGg)			R	L120R(ctg/cGg)	R		D94A(gac/gCc)	#efc329	R			-10g/a
1629KJ-03@Estonia@2003	1629KJ-03	ERS2211481	this study	https://www.ebi.ac.uk/ena/browser/text-search?query=ERS2211481	Europe/Russian W148 Outbreak	Estonia	Estonia	Estonia	2003	5	2	R	R					R	S315T(agc/aCc)			R	#ff6600	S450L(tcg/tTg)R827C(cgc/Tgc)	S450L(tcg/tTg)	yes	R827C(cgc/Tgc)			R	Q38Q(caa/caG)C76C(tgc/tgT)	M306V(atg/Gtg)			R	K43R(aag/aGg)			R	-11a/g				white
164-00@Estonia@2000	164-00	ERS2211482	this study	https://www.ebi.ac.uk/ena/browser/text-search?query=ERS2211482	Europe/Russian W148 Outbreak	Estonia	Estonia	Estonia	2000	6	3	R	R		R		pre-XDR	R	S315T(agc/aCc)			R	#ff6600	S450L(tcg/tTg)	S450L(tcg/ttg)	yes		F452S(ttc/tCc)		R	Q38Q(caa/caG)C76C(tgc/tgT)	M306V(atg/Gtg)			R	K43R(aag/aGg)			R	L35P(ctg/cCg)				white	R			-10g/a
1642KJ-99@Estonia@1999	1642KJ-99	ERS2211421	this study	https://www.ebi.ac.uk/ena/browser/text-search?query=ERS2211421	Europe/Russian W148 Outbreak	Estonia	Estonia	Estonia	1999	5	2	R			R		pre-XDR	R	S315T(agc/aCc)			R	#ff6600	S450L(tcg/tTg)	S450L(tcg/ttg)	yes		F452S(ttc/tCc)		R	Q38Q(caa/caG)C76C(tgc/tgT)	M306V(atg/Gtg)			R	K43R(aag/aGg)								white	R			-10g/a
1654Z@RussiaSamara@2009	1654Z	ERR137254	DOI: 10.1101/gr.128678.111	https://www.ebi.ac.uk/ena/browser/text-search?query=ERR137254	Europe/Russian W148 Outbreak	Russia_Samara	unknown	Russia_Samara	2008-2010	8	4	R		R	R	R	XDR	R	S315T(agc/aCc)			R	#ff6600	S450L(tcg/tTg)	S450L(tcg/ttg)	yes		I491T(atc/aCc)		R	Q38Q(caa/caG)C76C(tgc/tgT)	M306V(atg/Gtg)			R	K43R(aag/aGg)					R		D94G(gac/gGc)	#cd2c22	R			-10g/a
1657C@RussiaSamara@2009	1657C	ERR137255	DOI: 10.1101/gr.128678.111	https://www.ebi.ac.uk/ena/browser/text-search?query=ERR137255	Europe/Russian W148 Outbreak	Russia_Samara	unknown	Russia_Samara	2008-2010	7	4	R	R		R	R	pre-XDR	R	S315T(agc/aCc)			R	#ff6600	S450L(tcg/tTg)	S450L(tcg/ttg)	yes		L516P(ctg/cCg)		R	Q38Q(caa/caG)C76C(tgc/tgT)	M306I(atg/atA)			R	K43R(aag/aGg)			R	-11a/g				white	R			-15c/g
1682-06@EuropeWest@2006	1682-06	ERS456916	this study	https://www.ebi.ac.uk/ena/browser/text-search?query=ERS456916	Europe/Russian W148 Outbreak	Germany	unknown	Germany	2006	3	0							R	S315T(agc/aCc)			R	#ff6600	G79S(ggc/Agc)S450L(tcg/tTg)K891E(aag/Gag)	S450L(tcg/tTg)	yes	G79S(ggc/Agc)K891E(aag/Gag)				Q38Q(caa/caG)C76C(tgc/tgT)				R	K43R(aag/aGg)								white
1690N@RussiaSamara@2009	1690N	ERR137257	DOI: 10.1101/gr.128678.111	https://www.ebi.ac.uk/ena/browser/text-search?query=ERR137257	Europe/Russian W148 Outbreak	Russia_Samara	unknown	Russia_Samara	2008-2010	5	2	R				R		R	S315T(agc/aCc)			R	#ff6600	S450L(tcg/tTg)	S450L(tcg/ttg)	yes		L527V(ttg/Gtg)		R	Q38Q(caa/caG)C76C(tgc/tgT)	M306V(atg/Gtg)			R	K43R(aag/aGg)						E501D(gaa/gaC)		white
17-11@Estonia@2011	17-11	ERS2211483	this study	https://www.ebi.ac.uk/ena/browser/text-search?query=ERS2211483	Europe/Russian W148 Outbreak	Estonia	Estonia	Estonia	2011	5	2	R			R		pre-XDR	R	S315T(agc/aCc)			R	#ff6600	S450L(tcg/tTg)	S450L(tcg/ttg)	yes		F452S(ttc/tCc)		R	Q38Q(caa/caG)C76C(tgc/tgT)	M306V(atg/Gtg)			R	K43R(aag/aGg)								white	R			-10g/a
1711-07@EuropeWest@2007	1711-07	ERS458518	this study	https://www.ebi.ac.uk/ena/browser/text-search?query=ERS458518	Europe/Russian W148 Outbreak	Germany	unknown	Germany	2007	7	2	R			R		pre-XDR	R	S315T(agc/aCc)			R	#dd4d00	S450L(tcg/tTg)S450S(tcg/tcC)	S450F(tcg/tTC)	no				R	Q38Q(caa/caG)C76C(tgc/tgT)	M306V(atg/Gtg)			R	K43R(aag/aGg)	1401a/g							white	R	R	1401a/g		R
1712KJ-00@RussianFederation@2000	1712KJ-00	ERS2211484	this study	https://www.ebi.ac.uk/ena/browser/text-search?query=ERS2211484	Europe/Russian W148 Outbreak	Estonia	Russian Federation	Russian Federation	2000	5	2	R	R					R	S315T(agc/acc)			R	#ff6600	S450L(tcg/ttg)	S450L(tcg/ttg)	yes		V483G(gtg/ggg)		R	Q38Q(caa/cag)C76C(tgc/tgt)	M306V(atg/gtg)			R	K43R(aag/agg)			R	-11a/g				white
172KJ-07@Estonia@2007	172KJ-07	ERS2211485	this study	https://www.ebi.ac.uk/ena/browser/text-search?query=ERS2211485	Europe/Russian W148 Outbreak	Estonia	Estonia	Estonia	2007	5	2	R			R		pre-XDR	R	S315T(agc/aCc)			R	#ff6600	S450L(tcg/tTg)	S450L(tcg/ttg)	yes		F452S(ttc/tCc)		R	Q38Q(caa/caG)C76C(tgc/tgT)	M306V(atg/Gtg)			R	K43R(aag/aGg)								white	R			-10g/a
1735M@RussiaSamara@2009	1735M	ERR137271	DOI: 10.1101/gr.128678.111	https://www.ebi.ac.uk/ena/browser/text-search?query=ERR137271	Europe/Russian W148 Outbreak	Russia_Samara	unknown	Russia_Samara	2008-2010	7	4	R	R		R	R	pre-XDR	R	S315T(agc/aCc)			R	#ff6600	S450L(tcg/tTg)	S450L(tcg/ttg)	yes			G31A(ggc/gCc)	R	-12c/tQ38Q(caa/caG)C76C(tgc/tgT)	N296H(aat/Cat)			R	K43R(aag/aGg)			R	L4W(ttg/tGg)				white	R			-10g/a
1757L@RussiaSamara@2009	1757L	ERR137282	DOI: 10.1101/gr.128678.111	https://www.ebi.ac.uk/ena/browser/text-search?query=ERR137282	Europe/Russian W148 Outbreak	Russia_Samara	unknown	Russia_Samara	2008-2010	7	2				R	R	pre-XDR	R	S315T(agc/aCc)	-34c/t		R	#ff6600	S450L(tcg/tTg)	S450L(tcg/ttg)	yes			T187A(acc/Gcc)		Q38Q(caa/caG)C76C(tgc/tgT)	N296H(aat/Cat)			R	K43R(aag/aGg)	1401a/g							white	R	R	1401a/g		R
1758Tln-07@Estonia@2007	1758Tln-07	ERS2211486	this study	https://www.ebi.ac.uk/ena/browser/text-search?query=ERS2211486	Europe/Russian W148 Outbreak	Estonia	Estonia	Estonia	2007	6	3	R	R		R		pre-XDR	R	S315T(agc/aCc)			R	#ff6600	S450L(tcg/tTg)	S450L(tcg/ttg)	yes		F452S(ttc/tCc)		R	Q38Q(caa/caG)C76C(tgc/tgT)	M306V(atg/Gtg)			R	K43R(aag/aGg)			R	V155G(gtg/gGg)				white	R			-10g/a
1769Z@RussiaSamara@2009	1769Z	ERR144542	DOI: 10.1101/gr.128678.111	https://www.ebi.ac.uk/ena/browser/text-search?query=ERR144542	Europe/Russian W148 Outbreak	Russia_Samara	unknown	Russia_Samara	2008-2010	8	3		R		R	R	pre-XDR	R	S315T(agc/aCc)			R	#0d99b5	Q432Q(caa/cag)F433N(ttc/AAc)D435S(gac/AGc)	Q432Q(caa/cag)F433N(ttc/AAc)D435S(gac/AGc)	no					Q38Q(caa/caG)C76C(tgc/tgT)				R	K43R(aag/aGg)	1401a/g		R	V7G(gtc/gGc)			A74S(gcc/Tcc)	white	R	R	1401a/g		R
1772Tln-11@Estonia@2011	1772Tln-11	ERS2211487	this study	https://www.ebi.ac.uk/ena/browser/text-search?query=ERS2211487	Europe/Russian W148 Outbreak	Estonia	Estonia	Estonia	2011	5	2	R			R		pre-XDR	R	S315T(agc/aCc)			R	#ff6600	S450L(tcg/tTg)	S450L(tcg/ttg)	yes		F452S(ttc/tCc)		R	Q38Q(caa/caG)C76C(tgc/tgT)	M306V(atg/Gtg)			R	K43R(aag/aGg)								white	R			-10g/a
1785-00@EuropeWest@2000	1785-00	ERS2211488	this study	https://www.ebi.ac.uk/ena/browser/text-search?query=ERS2211488	Europe/Russian W148 Outbreak	Germany	unknown	Germany	2000	7	2	R			R		pre-XDR	R	S315T(agc/aCc)			R	#ff6600	S450L(tcg/tTg)	S450L(tcg/ttg)	yes		D485N(gat/Aat)		R	-16c/tQ38Q(caa/caG)C76C(tgc/tgT)				R	K43R(aag/aGg)	1402c/t							white	R	R	1402c/t		R
1790Tln-01@Estonia@2001	1790Tln-01	ERS2211489	this study	https://www.ebi.ac.uk/ena/browser/text-search?query=ERS2211489	Europe/Russian W148 Outbreak	Estonia	Estonia	Estonia	2001	3	0							R	S315T(agc/aCc)			R	#ff6600	S450L(tcg/ttg)	S450L(tcg/ttg)	no					Q38Q(caa/caG)C76C(tgc/tgT)				R	K43R(aag/aGg)								white
1794-04@Abkhazia@2004	1794-04	ERS2211490	this study	https://www.ebi.ac.uk/ena/browser/text-search?query=ERS2211490	Europe/Russian W148 Outbreak	Abkhazia	unknown	Abkhazia	2004	8	3	R	R		R		pre-XDR	R	S315T(agc/aCc)			R	#ff6600	S450L(tcg/tTg)	S450L(tcg/ttg)	yes			T187A(acc/Gcc)	R	Q38Q(caa/caG)C76C(tgc/tgT)	M306I(atg/atA)			R	K43R(aag/aGg)	1401a/g		R	Q141P(cag/cCg)				white	R	R	1401a/g		R
1800-00@EuropeWest@2000	1800-00	ERS2211491	this study	https://www.ebi.ac.uk/ena/browser/text-search?query=ERS2211491	Europe/Russian W148 Outbreak	Germany	unknown	Germany	2000	5	2	R	R					R	S315T(agc/aCc)			R	#ff6600	S450L(tcg/tTg)	S450L(tcg/ttg)	yes		E1137G(gag/gGg)		R	Q38Q(caa/caG)C76C(tgc/tgT)	M306V(atg/Gtg)			R	K43R(aag/aGg)			R	I6T(atc/aCc)				white
1833Tln-03@RussianFederation@2003	1833Tln-03	ERS2211492	this study	https://www.ebi.ac.uk/ena/browser/text-search?query=ERS2211492	Europe/Russian W148 Outbreak	Estonia	Russian Federation	Russian Federation	2003	6	3	R	R		R		pre-XDR	R	S315T(agc/aCc)			R	#ff6600	S450L(tcg/tTg)	S450L(tcg/ttg)	yes		F452S(ttc/tCc)		R	Q38Q(caa/caG)C76C(tgc/tgT)	M306V(atg/Gtg)			R	K43R(aag/aGg)			R	V139G(gtg/gGg)			A288D(gcc/gAc)	white	R			-10g/a
1838-04@Abkhazia@2004	1838-04	ERS2211493	this study	https://www.ebi.ac.uk/ena/browser/text-search?query=ERS2211493	Europe/Russian W148 Outbreak	Abkhazia	unknown	Abkhazia	2004	5	2	R				R		R	S315T(agc/aCc)			R	#ff6600	S450L(tcg/tTg)	S450L(tcg/ttg)	yes		Q435H(cag/caT)		R	Q38Q(caa/caG)C76C(tgc/tgT)	G406A(ggc/gCc)			R	K43R(aag/aGg)								white
1841-04@Abkhazia@2004	1841-04	ERS2211494	this study	https://www.ebi.ac.uk/ena/browser/text-search?query=ERS2211494	Europe/Russian W148 Outbreak	Abkhazia	unknown	Abkhazia	2004	4	1	R						R	S315T(agc/aCc)			R	#ff6600	S450L(tcg/tTg)	S450L(tcg/ttg)	yes			T187A(acc/Gcc)	R	Q38Q(caa/caG)C76C(tgc/tgT)	M306I(atg/atA)			R	K43R(aag/aGg)								white
1850-11@EuropeWest@2011	1850-11	ERS2211495	this study	https://www.ebi.ac.uk/ena/browser/text-search?query=ERS2211495	Europe/Russian W148 Outbreak	Germany	unknown	Germany	2011	3	0							R	S315T(agc/aCc)			R	#ff6600	S450L(tcg/tTg)	S450L(tcg/ttg)	yes		V483A(gtg/gCg)			Q38Q(caa/caG)C76C(tgc/tgT)				R	K43R(aag/aGg)								white
1850M@RussiaSamara@2009	1850M	ERR144570	DOI: 10.1101/gr.128678.111	https://www.ebi.ac.uk/ena/browser/text-search?query=ERR144570	Europe/Russian W148 Outbreak	Russia_Samara	unknown	Russia_Samara	2008-2010	4	1					R		R	S315T(agc/aCc)			R	#ff6600	S450L(tcg/tTg)	S450L(tcg/ttg)	yes		R770H(cgc/cAc)			Q38Q(caa/caG)C76C(tgc/tgT)	N296H(aat/Cat)			R	K43R(aag/aGg)								white
1852P@RussiaSamara@2009	1852P	ERR144571	DOI: 10.1101/gr.128678.111	https://www.ebi.ac.uk/ena/browser/text-search?query=ERR144571	Europe/Russian W148 Outbreak	Russia_Samara	unknown	Russia_Samara	2008-2010	6	3	R	R		R		pre-XDR	R	S315T(agc/aCc)			R	#ff6600	S450L(tcg/tTg)	S450L(tcg/ttg)	yes		L847R(ctg/cGg)		R	Q38Q(caa/caG)T39T(acc/acA)C76C(tgc/tgT)	Q497R(cag/cGg)	K511N(aag/aaC)		R	K43R(aag/aGg)			R	H71Q(cat/caA)				white	R			-12c/t
1870J@RussiaSamara@2009	1870J	ERR144581	DOI: 10.1101/gr.128678.111	https://www.ebi.ac.uk/ena/browser/text-search?query=ERR144581	Europe/Russian W148 Outbreak	Russia_Samara	unknown	Russia_Samara	2008-2010	5	2				R	R	pre-XDR	R	S315T(agc/aCc)			R	#ff6600	S450L(tcg/tTg)H723Y(cac/Tac)	S450L(tcg/tTg)	yes	H723Y(cac/Tac)	D943G(gac/gGc)			Q38Q(caa/caG)C76C(tgc/tgT)	N296H(aat/Cat)			R	K43R(aag/aGg)								white	R			-37g/t
1879-10@EuropeWest@2010	1879-10	ERS457471	this study	https://www.ebi.ac.uk/ena/browser/text-search?query=ERS457471	Europe/Russian W148 Outbreak	Germany	unknown	Germany	2010	5	2		R			R		R	S315T(agc/aCc)			R	#ff6600	S450L(tcg/tTg)	S450L(tcg/ttg)	yes		R770H(cgc/cAc)			Q38Q(caa/caG)C76C(tgc/tgT)	N296H(aat/Cat)			R	K43R(aag/aGg)			R	S67P(tcg/Ccg)				white
1881Tln-12@Estonia@2012	1881Tln-12	ERS2211496	this study	https://www.ebi.ac.uk/ena/browser/text-search?query=ERS2211496	Europe/Russian W148 Outbreak	Estonia	Estonia	Estonia	2012	6	3	R			R	R	pre-XDR	R	S315T(agc/aCc)			R	#ff6600	S450L(tcg/tTg)	S450L(tcg/ttg)	yes		F452S(ttc/tCc)		R	Q38Q(caa/caG)C76C(tgc/tgT)	M306V(atg/Gtg)			R	K43R(aag/aGg)								white	R			-10g/a
1886-99@Estonia@1999	1886-99	ERS2211497	this study	https://www.ebi.ac.uk/ena/browser/text-search?query=ERS2211497	Europe/Russian W148 Outbreak	Estonia	Estonia	Estonia	1999	8	5	R	R	R	R	R	XDR	R	S315T(agc/aCc)	-15c/t		R	#ff6600	S450L(tcg/tTg)	S450L(tcg/ttg)	yes		F452S(ttc/tCc)		R	Q38Q(caa/caG)C76C(tgc/tgT)	M306V(atg/Gtg)		P772P(ccg/ccA)	R	K43R(aag/aGg)			R	H137P(cat/cCt)	R		A90V(gcg/gTg)	#0d99b5	R			-10g/a
1895-00@EuropeWest@2000	1895-00	ERS2211498	this study	https://www.ebi.ac.uk/ena/browser/text-search?query=ERS2211498	Europe/Russian W148 Outbreak	Germany	unknown	Germany	2000	2	0							R	S315T(agc/aCc)				white			no	0				Q38Q(caa/caG)C76C(tgc/tgT)				R	K43R(aag/aGg)								white
1904W@RussiaSamara@2009	1904W	ERR144595	DOI: 10.1101/gr.128678.111	https://www.ebi.ac.uk/ena/browser/text-search?query=ERR144595	Europe/Russian W148 Outbreak	Russia_Samara	unknown	Russia_Samara	2008-2010	8	5	R	R	R	R	R	XDR	R	S315T(agc/aCc)			R	#ff6600	S450L(tcg/tTg)	S450L(tcg/ttg)	yes		L527V(ttg/Gtg)		R	Q38Q(caa/caG)C76C(tgc/tgT)	M306V(atg/Gtg)			R	K43R(aag/aGg)			R	V128G(gtc/gGc)	R		D94G(gac/gGc)	#cd2c22	R			-12c/t
19-06@Estonia@2006	19-06	ERS2211499	this study	https://www.ebi.ac.uk/ena/browser/text-search?query=ERS2211499	Europe/Russian W148 Outbreak	Estonia	Estonia	Estonia	2006	7	4	R	R		R	R	pre-XDR	R	S315T(agc/aCc)	-15c/t		R	#ff6600	S450L(tcg/tTg)	S450L(tcg/ttg)	yes		F452S(ttc/tCc)		R	Q38Q(caa/caG)C76C(tgc/tgT)	M306V(atg/Gtg)			R	K43R(aag/aGg)			R	-12t/c				white	R			-10g/a
1922Tln-11@Estonia@2011	1922Tln-11	ERS2211500	this study	https://www.ebi.ac.uk/ena/browser/text-search?query=ERS2211500	Europe/Russian W148 Outbreak	Estonia	Estonia	Estonia	2011	5	2	R			R		pre-XDR	R	S315T(agc/aCc)			R	#ff6600	S450L(tcg/tTg)	S450L(tcg/ttg)	yes		F452S(ttc/tCc)		R	Q38Q(caa/caG)C76C(tgc/tgT)	M306V(atg/Gtg)			R	K43R(aag/aGg)								white	R			-10g/a
193Tln-12@Estonia@2012	193Tln-12	ERS2211501	this study	https://www.ebi.ac.uk/ena/browser/text-search?query=ERS2211501	Europe/Russian W148 Outbreak	Estonia	Estonia	Estonia	2012	5	2	R			R		pre-XDR	R	S315T(agc/aCc)			R	#ff6600	S450L(tcg/tTg)	S450L(tcg/ttg)	yes		F452S(ttc/tCc)		R	Q38Q(caa/caG)C76C(tgc/tgT)	M306V(atg/Gtg)			R	K43R(aag/aGg)								white	R			-10g/a
1949V@RussiaSamara@2009	1949V	ERR108453	DOI: 10.1101/gr.128678.111	https://www.ebi.ac.uk/ena/browser/text-search?query=ERR108453	Europe/Russian W148 Outbreak	Russia_Samara	unknown	Russia_Samara	2008-2010	8	5	R	R	R	R	R	XDR	R	S315T(agc/aCc)			R	#ff6600	S450L(tcg/tTg)	S450L(tcg/ttg)	yes		N698H(aac/Cac)		R	Q38Q(caa/caG)C76C(tgc/tgT)	M306L(atg/Ctg)			R	K43R(aag/aGg)			R	-11a/g	R		A90V(gcg/gtg)	#0d99b5	R			-10g/a
1967-08@EuropeWest@2008	1967-08	ERS2211502	this study	https://www.ebi.ac.uk/ena/browser/text-search?query=ERS2211502	Europe/Russian W148 Outbreak	Germany	unknown	Germany	2008	5	2	R	R					R	S315T(agc/aCc)			R	#ff6600	L42V(ctt/Gtt)S450L(tcg/tTg)L731P(ctg/cCg)	S450L(tcg/tTg)	yes	L42V(ctt/Gtt)L731P(ctg/cCg)			R	Q38Q(caa/caG)C76C(tgc/tgT)	M306V(atg/Gtg)			R	K43R(aag/aGg)			R	del457				white
1Tln-05@Estonia@2005	1Tln-05	ERS2211503	this study	https://www.ebi.ac.uk/ena/browser/text-search?query=ERS2211503	Europe/Russian W148 Outbreak	Estonia	Estonia	Estonia	2005	5	2	R			R		pre-XDR	R	S315T(agc/aCc)			R	#ff6600	S450L(tcg/tTg)	S450L(tcg/ttg)	yes		F452S(ttc/tCc)		R	Q38Q(caa/caG)C76C(tgc/tgT)	M306V(atg/Gtg)			R	K43R(aag/aGg)								white	R			-10g/a
2003KJ-99@RussianFederation@1999	2003KJ-99	ERS2211504	this study	https://www.ebi.ac.uk/ena/browser/text-search?query=ERS2211504	Europe/Russian W148 Outbreak	Estonia	Russian Federation	Russian Federation	1999	4	1					R		R	S315T(agc/aCc)			R	#ff6600	S450L(tcg/tTg)	S450L(tcg/ttg)	no					Q38Q(caa/caG)C76C(tgc/tgT)	N296H(aat/Cat)			R	K43R(aag/aGg)								white
2005Tln-11@Estonia@2011	2005Tln-11	ERS2211505	this study	https://www.ebi.ac.uk/ena/browser/text-search?query=ERS2211505	Europe/Russian W148 Outbreak	Estonia	Estonia	Estonia	2011	6	3	R	R		R		pre-XDR	R	S315T(agc/aCc)			R	#ff6600	S450L(tcg/tTg)	S450L(tcg/ttg)	yes		F452S(ttc/tCc)		R	Q38Q(caa/caG)C76C(tgc/tgT)	M306V(atg/Gtg)			R	K43R(aag/aGg)			R	V155G(gtg/gGg)				white	R			-10g/a
2006G@RussiaSamara@2009	2006G	ERR144607	DOI: 10.1101/gr.128678.111	https://www.ebi.ac.uk/ena/browser/text-search?query=ERR144607	Europe/Russian W148 Outbreak	Russia_Samara	unknown	Russia_Samara	2008-2010	6	3	R	R		R		pre-XDR	R	S315T(agc/aCc)			R	#ff6600	S450L(tcg/tTg)	S450L(tcg/ttg)	yes		K445R(aag/aGg)		R	Q38Q(caa/caG)C76C(tgc/tgT)	G406A(ggc/gCc)			R	K43R(aag/aGg)			R	P54Q(ccg/cAg)				white	R			-10g/a
20-12@Estonia@2012	20-12	ERS2211506	this study	https://www.ebi.ac.uk/ena/browser/text-search?query=ERS2211506	Europe/Russian W148 Outbreak	Estonia	Estonia	Estonia	2012	5	2	R			R		pre-XDR	R	S315T(agc/aCc)			R	#ff6600	S450L(tcg/tTg)	S450L(tcg/ttg)	yes		F452S(ttc/tCc)		R	Q38Q(caa/caG)C76C(tgc/tgT)	M306V(atg/Gtg)			R	K43R(aag/aGg)								white	R			-10g/a
2013-01@Estonia@2001	2013-01	ERS2211507	this study	https://www.ebi.ac.uk/ena/browser/text-search?query=ERS2211507	Europe/Russian W148 Outbreak	Estonia	Estonia	Estonia	2001	7	4	R	R		R	R	pre-XDR	R	S315T(agc/aCc)	-15c/t		R	#ff6600	S450L(tcg/tTg)	S450L(tcg/ttg)	yes		F452S(ttc/tCc)		R	Q38Q(caa/caG)C76C(tgc/tgT)	M306V(atg/Gtg)			R	K43R(aag/aGg)			R	-12t/c				white	R			-10g/a
2039S@RussiaSamara@2009	2039S	ERR144623	DOI: 10.1101/gr.128678.111	https://www.ebi.ac.uk/ena/browser/text-search?query=ERR144623	Europe/Russian W148 Outbreak	Russia_Samara	unknown	Russia_Samara	2008-2010	5	2	R		R			pre-XDR	R	S315T(agc/aCc)			R	#ff6600	S450L(tcg/tTg)	S450L(tcg/ttg)	yes			T187A(acc/Gcc)	R	Q38Q(caa/caG)C76C(tgc/tgT)	M306I(atg/atA)			R	K43R(aag/aGg)					R		D94A(gac/gCc)	#efc329
206-08@EuropeWest@2008	206-08	ERS2211508	this study	https://www.ebi.ac.uk/ena/browser/text-search?query=ERS2211508	Europe/Russian W148 Outbreak	Germany	unknown	Germany	2008	7	3	R	R			R		R	S315T(agc/aCc)			R	#ff6600	S450L(tcg/tTg)	S450L(tcg/ttg)	yes		V517L(gtg/Ctg)		R	Q38Q(caa/caG)C76C(tgc/tgT)	M306V(atg/Gtg)			R	K43R(aag/aGg)			R	F94C(ttc/tGc)				white
2079L@RussiaSamara@2009	2079L	ERR144635	DOI: 10.1101/gr.128678.111	https://www.ebi.ac.uk/ena/browser/text-search?query=ERR144635	Europe/Russian W148 Outbreak	Russia_Samara	unknown	Russia_Samara	2008-2010	5	2	R				R		R	S315T(agc/aCc)			R	#ff6600	S450L(tcg/tTg)	S450L(tcg/ttg)	yes			G31S(ggc/Agc)	R	Q38Q(caa/caG)C76C(tgc/tgT)	M306L(atg/Ctg)			R	K43R(aag/aGg)								white
2079Tln-08@Estonia@2008	2079Tln-08	ERS2211509	this study	https://www.ebi.ac.uk/ena/browser/text-search?query=ERS2211509	Europe/Russian W148 Outbreak	Estonia	Estonia	Estonia	2008	9	5	R	R	R	R	R	XDR	R	S315T(agc/aCc)	-15c/t		R	#ff6600	S450L(tcg/tTg)	S450L(tcg/ttg)	yes		F452S(ttc/tCc)		R	Q38Q(caa/caG)C76C(tgc/tgT)	M306V(atg/Gtg)			R	K43R(aag/aGg)			R	del180	R		D94Y(gac/Tac)	#aabb64	R			-10g/a
2097F@RussiaSamara@2009	2097F	ERR158581	DOI: 10.1101/gr.128678.111	https://www.ebi.ac.uk/ena/browser/text-search?query=ERR158581	Europe/Russian W148 Outbreak	Russia_Samara	unknown	Russia_Samara	2008-2010	4	1	R						R	S315T(agc/aCc)			R	#ff6600	S450L(tcg/tTg)L731P(ctg/cCg)	S450L(tcg/tTg)	yes	L731P(ctg/cCg)			R	Q38Q(caa/caG)C76C(tgc/tgT)	M306I(atg/atA)			R	K43R(aag/aGg)								white
2098Tln-11@Estonia@2011	2098Tln-11	ERS2211510	this study	https://www.ebi.ac.uk/ena/browser/text-search?query=ERS2211510	Europe/Russian W148 Outbreak	Estonia	Estonia	Estonia	2011	5	2	R			R		pre-XDR	R	S315T(agc/aCc)			R	#ff6600	S450L(tcg/tTg)	S450L(tcg/ttg)	yes		F452S(ttc/tCc)		R	Q38Q(caa/caG)C76C(tgc/tgT)	M306V(atg/Gtg)			R	K43R(aag/aGg)								white	R			-10g/a
21-12@Estonia@2012	21-12	ERS2211511	this study	https://www.ebi.ac.uk/ena/browser/text-search?query=ERS2211511	Europe/Russian W148 Outbreak	Estonia	Estonia	Estonia	2012	5	2	R			R		pre-XDR	R	S315T(agc/aCc)			R	#ff6600	S450L(tcg/tTg)	S450L(tcg/ttg)	yes		F452S(ttc/tCc)		R	Q38Q(caa/caG)C76C(tgc/tgT)	M306V(atg/Gtg)			R	K43R(aag/aGg)								white	R			-10g/a
2129Q@RussiaSamara@2009	2129Q	ERR158587	DOI: 10.1101/gr.128678.111	https://www.ebi.ac.uk/ena/browser/text-search?query=ERR158587	Europe/Russian W148 Outbreak	Russia_Samara	unknown	Russia_Samara	2008-2010	6	3	R	R		R		pre-XDR	R	S315T(agc/aCc)			R	#ff6600	S450L(tcg/tTg)	S450L(tcg/ttg)	yes		K445R(aag/aGg)		R	-12c/tQ38Q(caa/caG)C76C(tgc/tgT)	G406A(ggc/gCc)			R	K43R(aag/aGg)			R	P54Q(ccg/cAg)				white	R			-10g/a
2133V@RussiaSamara@2009	2133V	ERR158588	DOI: 10.1101/gr.128678.111	https://www.ebi.ac.uk/ena/browser/text-search?query=ERR158588	Europe/Russian W148 Outbreak	Russia_Samara	unknown	Russia_Samara	2008-2010	9	4	R		R	R	R	XDR	R	S315T(agc/aCc)			R	#ff6600	S450L(tcg/tTg)	S450L(tcg/ttg)	yes		L527V(ttg/Gtg)		R	Q38Q(caa/caG)C76C(tgc/tgT)	M306V(atg/Gtg)			R	K43R(aag/aGg)	1401a/g				R		D94G(gac/gGc)	#cd2c22	R	R	1401a/g		R
2144-02@RussianFederation@2002	2144-02	ERS2211512	this study	https://www.ebi.ac.uk/ena/browser/text-search?query=ERS2211512	Europe/Russian W148 Outbreak	Estonia	Russian Federation	Russian Federation	2002	7	4	R	R	R	R		XDR	R	S315T(agc/aCc)			R	#ff6600	S450L(tcg/tTg)	S450L(tcg/ttg)	yes		F452S(ttc/tCc)		R	Q38Q(caa/caG)C76C(tgc/tgT)	M306V(atg/Gtg)			R	K43R(aag/aGg)			R	T100P(acc/Ccc)	R		S91P(tcg/Ccg)	#004152	R			-10g/a
2146Tln-11@Estonia@2011	2146Tln-11	ERS2211513	this study	https://www.ebi.ac.uk/ena/browser/text-search?query=ERS2211513	Europe/Russian W148 Outbreak	Estonia	Estonia	Estonia	2011	6	3	R	R		R		pre-XDR	R	S315T(agc/aCc)			R	#ff6600	S450L(tcg/tTg)	S450L(tcg/ttg)	yes		F452S(ttc/tCc)		R	Q38Q(caa/caG)C76C(tgc/tgT)	M306V(atg/Gtg)			R	K43R(aag/aGg)			R	Q10P(cag/cCg)				white	R			-10g/a
2154-01@EuropeWest@2001	2154-01	ERS2211514	this study	https://www.ebi.ac.uk/ena/browser/text-search?query=ERS2211514	Europe/Russian W148 Outbreak	Germany	unknown	Germany	2001	4	0							R	S315T(agc/aCc)			R	#ff6600	S450L(tcg/tTg)	S450L(tcg/ttg)	yes		V517L(gtg/Ctg)			Q38Q(caa/caG)C76C(tgc/tgT)				R	K43R(aag/aGg)								white
2180W@RussiaSamara@2009	2180W	ERR228039	DOI: 10.1101/gr.128678.111	https://www.ebi.ac.uk/ena/browser/text-search?query=ERR228039	Europe/Russian W148 Outbreak	Russia_Samara	unknown	Russia_Samara	2008-2010	5	2	R				R		R	S315T(agc/aCc)			R	#ff6600	S450L(tcg/tTg)	S450L(tcg/ttg)	yes		G332S(ggc/Agc)		R	Q38Q(caa/caG)C76C(tgc/tgT)	M306I(atg/atC)			R	K43R(aag/aGg)								white
2185Tln-12@RussianFederation@2012	2185Tln-12	ERS2211515	this study	https://www.ebi.ac.uk/ena/browser/text-search?query=ERS2211515	Europe/Russian W148 Outbreak	Estonia	Russian Federation	Russian Federation	2012	5	2	R			R		pre-XDR	R	S315T(agc/aCc)			R	#ff6600	S450L(tcg/tTg)	S450L(tcg/ttg)	yes		F452S(ttc/tCc)		R	Q38Q(caa/caG)C76C(tgc/tgT)	M306V(atg/Gtg)			R	K43R(aag/aGg)								white	R			-10g/a
2193KJ-01@Estonia@2001	2193KJ-01	ERS2211516	this study	https://www.ebi.ac.uk/ena/browser/text-search?query=ERS2211516	Europe/Russian W148 Outbreak	Estonia	Estonia	Estonia	2001	7	4	R	R	R	R		XDR	R	S315T(agc/aCc)			R	#ff6600	S450L(tcg/tTg)	S450L(tcg/ttg)	yes		F452S(ttc/tCc)		R	Q38Q(caa/caG)C76C(tgc/tgT)	M306V(atg/Gtg)			R	K43R(aag/aGg)			R	-11a/g	R		D94G(gac/gGc)	#cd2c22	R			-10g/a
2195M@RussiaSamara@2009	2195M	ERR227976	DOI: 10.1101/gr.128678.111	https://www.ebi.ac.uk/ena/browser/text-search?query=ERR227976	Europe/Russian W148 Outbreak	Russia_Samara	unknown	Russia_Samara	2008-2010	4	1					R		R	S315T(agc/aCc)			R	#ff6600	S450L(tcg/tTg)	S450L(tcg/ttg)	yes		R770H(cgc/cAc)			Q38Q(caa/caG)C76C(tgc/tgT)	N296H(aat/Cat)			R	K43R(aag/aGg)								white
2216K@RussiaSamara@2009	2216K	ERR227977	DOI: 10.1101/gr.128678.111	https://www.ebi.ac.uk/ena/browser/text-search?query=ERR227977	Europe/Russian W148 Outbreak	Russia_Samara	unknown	Russia_Samara	2008-2010	5	2	R				R		R	S315T(agc/aCc)			R	#ff6600	S450L(tcg/tTg)	S450L(tcg/ttg)	yes		L527V(ttg/Gtg)		R	Q38Q(caa/caG)C76C(tgc/tgT)	M306V(atg/Gtg)			R	K43R(aag/aGg)								white
228Tln-03@Estonia@2003	228Tln-03	ERS2211517	this study	https://www.ebi.ac.uk/ena/browser/text-search?query=ERS2211517	Europe/Russian W148 Outbreak	Estonia	Estonia	Estonia	2003	7	4	R	R	R	R		XDR	R	S315T(agc/aCc)			R	#ff6600	S450L(tcg/tTg)	S450L(tcg/ttg)	yes		F452S(ttc/tCc)		R	Q38Q(caa/caG)C76C(tgc/tgT)	M306V(atg/Gtg)			R	K43R(aag/aGg)			R	Q141P(cag/cCg)	R		S91P(tcg/Ccg)	#004152	R			-10g/a
2310-03@Estonia@2003	2310-03	ERS2211518	this study	https://www.ebi.ac.uk/ena/browser/text-search?query=ERS2211518	Europe/Russian W148 Outbreak	Estonia	Estonia	Estonia	2003	5	2	R	R					R	S315T(agc/aCc)			R	#ff6600	S450L(tcg/tTg)	S450L(tcg/ttg)	yes			V183G(gtc/gGc)	R	-16c/tQ38Q(caa/caG)C76C(tgc/tgT)				R	K43R(aag/aGg)			R	-11a/g				white
2312P@RussiaSamara@2009	2312P	ERR228028	DOI: 10.1101/gr.128678.111	https://www.ebi.ac.uk/ena/browser/text-search?query=ERR228028	Europe/Russian W148 Outbreak	Russia_Samara	unknown	Russia_Samara	2008-2010	7	4	R	R		R	R	pre-XDR	R	S315T(agc/aCc)			R	#ff6600	S450L(tcg/tTg)	S450L(tcg/ttg)	yes		D943G(gac/gGc)		R	-16c/tQ38Q(caa/caG)C76C(tgc/tgT)	N296H(aat/Cat)	A588A(gca/gcG)		R	K43R(aag/aGg)			R	S67P(tcg/Ccg)				white	R			-37g/t
232-06@Estonia@2006	232-06	ERS2211519	this study	https://www.ebi.ac.uk/ena/browser/text-search?query=ERS2211519	Europe/Russian W148 Outbreak	Estonia	Estonia	Estonia	2006	5	2	R			R		pre-XDR	R	S315T(agc/aCc)			R	#ff6600	S450L(tcg/tTg)	S450L(tcg/ttg)	yes		F452S(ttc/tCc)		R	Q38Q(caa/caG)C76C(tgc/tgT)	M306V(atg/Gtg)			R	K43R(aag/aGg)								white	R			-10g/a
2342X@RussiaSamara@2009	2342X	ERR229955	DOI: 10.1101/gr.128678.111	https://www.ebi.ac.uk/ena/browser/text-search?query=ERR229955	Europe/Russian W148 Outbreak	Russia_Samara	unknown	Russia_Samara	2008-2010	6	3	R			R	R	pre-XDR	R	S315T(agc/aCc)			R	#ff6600	S450L(tcg/tTg)	S450L(tcg/ttg)	yes		S838C(tcc/tGc)		R	Q38Q(caa/caG)C76C(tgc/tgT)	M306I(atg/atT)			R	K43R(aag/aGg)								white	R			-10g/a
2344Tln-12@Estonia@2012	2344Tln-12	ERS2211520	this study	https://www.ebi.ac.uk/ena/browser/text-search?query=ERS2211520	Europe/Russian W148 Outbreak	Estonia	Estonia	Estonia	2012	5	2	R			R		pre-XDR	R	S315T(agc/aCc)			R	#ff6600	S450L(tcg/tTg)	S450L(tcg/ttg)	yes		F452S(ttc/tCc)		R	Q38Q(caa/caG)C76C(tgc/tgT)	M306V(atg/Gtg)			R	K43R(aag/aGg)								white	R			-10g/a
2348D@RussiaSamara@2009	2348D	ERR229995	DOI: 10.1101/gr.128678.111	https://www.ebi.ac.uk/ena/browser/text-search?query=ERR229995	Europe/Russian W148 Outbreak	Russia_Samara	unknown	Russia_Samara	2008-2010	4	1					R		R	S315T(agc/aCc)			R	#ff6600	S450L(tcg/tTg)	S450L(tcg/ttg)	yes		R770H(cgc/cAc)			Q38Q(caa/caG)C76C(tgc/tgT)	N296H(aat/Cat)			R	K43R(aag/aGg)								white
2356KJ-03@Estonia@2003	2356KJ-03	ERS2211521	this study	https://www.ebi.ac.uk/ena/browser/text-search?query=ERS2211521	Europe/Russian W148 Outbreak	Estonia	Estonia	Estonia	2003	6	3	R	R		R		pre-XDR	R	S315T(agc/aCc)			R	#ff6600	S450L(tcg/tTg)	S450L(tcg/ttg)	yes		F452S(ttc/tCc)		R	Q38Q(caa/caG)C76C(tgc/tgT)	M306V(atg/Gtg)			R	K43R(aag/aGg)			R	del48_539del35Q10R(cag/cGT)				white	R			-10g/a
2364-04@Estonia@2004	2364-04	ERS2211522	this study	https://www.ebi.ac.uk/ena/browser/text-search?query=ERS2211522	Europe/Russian W148 Outbreak	Estonia	Estonia	Estonia	2004	5	2	R			R		pre-XDR	R	S315T(agc/aCc)			R	#ff6600	S450L(tcg/tTg)	S450L(tcg/ttg)	yes		F452S(ttc/tCc)		R	Q38Q(caa/caG)C76C(tgc/tgT)	M306V(atg/Gtg)			R	K43R(aag/aGg)								white	R			-10g/a
2371D@RussiaSamara@2009	2371D	ERR229949	DOI: 10.1101/gr.128678.111	https://www.ebi.ac.uk/ena/browser/text-search?query=ERR229949	Europe/Russian W148 Outbreak	Russia_Samara	unknown	Russia_Samara	2008-2010	5	2	R				R		R	S315T(agc/aCc)			R	#ff6600	S450L(tcg/tTg)	S450L(tcg/ttg)	yes		L527V(ttg/Gtg)		R	Q38Q(caa/caG)C76C(tgc/tgT)	M306V(atg/Gtg)			R	K43R(aag/aGg)								white
2395E@RussiaSamara@2009	2395E	ERR229982	DOI: 10.1101/gr.128678.111	https://www.ebi.ac.uk/ena/browser/text-search?query=ERR229982	Europe/Russian W148 Outbreak	Russia_Samara	unknown	Russia_Samara	2008-2010	10	5	R	R	R	R	R	XDR	R	S315T(agc/aCc)			R	#ff6600	S450L(tcg/tTg)	S450L(tcg/ttg)	yes		K445R(aag/aGg)		R	Q38Q(caa/caG)C76C(tgc/tgT)	G406A(ggc/gCc)			R	K43R(aag/aGg)	1484g/t		R	V180G(gtc/gGc)	R		S91P(tcg/Ccg)	#004152	R	R	1484g/t	-10g/a	R
2397-06@CentralAsia@2006	2397-06	ERS457735	DOI: 10.7554/eLife.38200	https://www.ebi.ac.uk/ena/browser/text-search?query=ERS457735	Europe/Russian W148 Outbreak	Uzbekistan_Karakalpakstan	unknown	Uzbekistan_Karakalpakstan	2006	8	3	R			R	R	pre-XDR	R	S315T(agc/aCc)			R	#f9881a	T400A(acc/Gcc)S450L(tcg/tTg)	T400A(acc/Gcc)S450L(tcg/tTg)	no				R	Q38Q(caa/caG)C76C(tgc/tgT)	Q497R(cag/cGg)			R	K43R(aag/aGg)	1401a/g							white	R	R	1401a/g		R
23Tln-11@Estonia@2011	23Tln-11	ERS2211523	this study	https://www.ebi.ac.uk/ena/browser/text-search?query=ERS2211523	Europe/Russian W148 Outbreak	Estonia	Estonia	Estonia	2011	5	2	R			R		pre-XDR	R	S315T(agc/aCc)			R	#ff6600	S450L(tcg/tTg)	S450L(tcg/ttg)	yes		F452S(ttc/tCc)		R	Q38Q(caa/caG)C76C(tgc/tgT)	M306V(atg/Gtg)			R	K43R(aag/aGg)								white	R			-10g/a
2405Q@RussiaSamara@2009	2405Q	ERR230006	DOI: 10.1101/gr.128678.111	https://www.ebi.ac.uk/ena/browser/text-search?query=ERR230006	Europe/Russian W148 Outbreak	Russia_Samara	unknown	Russia_Samara	2008-2010	3	0							R	S315T(agc/aCc)			R	#f1a609	H445D(cac/gac)	H445D(cac/gac)	no					Q38Q(caa/caG)C76C(tgc/tgT)				R	K43R(aag/aGg)								white
2421Tln-03@Estonia@2003	2421Tln-03	ERS2211524	this study	https://www.ebi.ac.uk/ena/browser/text-search?query=ERS2211524	Europe/Russian W148 Outbreak	Estonia	Estonia	Estonia	2003	5	2	R			R		pre-XDR	R	S315T(agc/aCc)			R	#ff6600	S450L(tcg/tTg)	S450L(tcg/ttg)	yes		F452S(ttc/tCc)		R	Q38Q(caa/caG)C76C(tgc/tgT)	M306V(atg/Gtg)			R	K43R(aag/aGg)								white	R			-10g/a
2472N@RussiaSamara@2009	2472N	ERR230007	DOI: 10.1101/gr.128678.111	https://www.ebi.ac.uk/ena/browser/text-search?query=ERR230007	Europe/Russian W148 Outbreak	Russia_Samara	unknown	Russia_Samara	2008-2010	4	2	R				R		R	S315T(agc/aCc)				white			no	0			R	Q38Q(caa/caG)C76C(tgc/tgT)	M306I(atg/atC)			R	K43R(aag/aGg)								white
2475-10@EuropeWest@2010	2475-10	ERS458471	this study	https://www.ebi.ac.uk/ena/browser/text-search?query=ERS458471	Europe/Russian W148 Outbreak	Germany	unknown	Germany	2010	7	3	R	R			R		R	S315T(agc/aCc)			R	#ff6600	S450L(tcg/tTg)	S450L(tcg/ttg)	yes		L449R(ctg/cGg)		R	Q38Q(caa/caG)C76C(tgc/tgT)	G406A(ggc/gCc)			R	K43R(aag/aGg)			R	I31S(atc/aGc)				white
2481Y@RussiaSamara@2009	2481Y	ERR229936	DOI: 10.1101/gr.128678.111	https://www.ebi.ac.uk/ena/browser/text-search?query=ERR229936	Europe/Russian W148 Outbreak	Russia_Samara	unknown	Russia_Samara	2008-2010	5	2	R				R		R	S315T(agc/aCc)			R	#ff6600	S450L(tcg/tTg)	S450L(tcg/ttg)	no				R	Q38Q(caa/caG)C76C(tgc/tgT)	M306L(atg/Ctg)			R	K43R(aag/aGg)								white
2483-03@EuropeWest@2003	2483-03	ERS457771	this study	https://www.ebi.ac.uk/ena/browser/text-search?query=ERS457771	Europe/Russian W148 Outbreak	Germany	unknown	Germany	2003	5	2	R	R					R	S315T(agc/aCc)			R	#ff6600	S450L(tcg/tTg)R552C(cgc/Tgc)	S450L(tcg/tTg)	yes	R552C(cgc/Tgc)			R	Q38Q(caa/caG)C76C(tgc/tgT)	D328G(gat/gGt)G406A(ggc/gCc)			R	K43R(aag/aGg)			R	L27P(ctg/cCg)				white
2486D@RussiaSamara@2009	2486D	ERR229976	DOI: 10.1101/gr.128678.111	https://www.ebi.ac.uk/ena/browser/text-search?query=ERR229976	Europe/Russian W148 Outbreak	Russia_Samara	unknown	Russia_Samara	2008-2010	5	2	R				R		R	S315T(agc/aCc)			R	#ff6600	S450L(tcg/tTg)	S450L(tcg/ttg)	yes		L527V(ttg/Gtg)		R	Q38Q(caa/caG)C76C(tgc/tgT)	M306V(atg/Gtg)			R	K43R(aag/aGg)								white
2488-02@CentralAsia@2002	2488-02	ERS457384	DOI: 10.1038/ng.3195	https://www.ebi.ac.uk/ena/browser/text-search?query=ERS457384	Europe/Russian W148 Outbreak	Uzbekistan_Karakalpakstan	unknown	Uzbekistan_Karakalpakstan	2002	4	1	R						R	S315T(agc/aCc)-16t/c	L203L(ctg/ctA)		R	#ff6600	S450L(tcg/tTg)	S450L(tcg/ttg)	yes			G31S(ggc/Agc)	R	-16c/tQ38Q(caa/caG)C76C(tgc/tgT)				R	K43R(aag/aGg)								white
2492K@RussiaSamara@2009	2492K	ERR229929	DOI: 10.1101/gr.128678.111	https://www.ebi.ac.uk/ena/browser/text-search?query=ERR229929	Europe/Russian W148 Outbreak	Russia_Samara	unknown	Russia_Samara	2008-2010	8	5	R	R	R	R	R	XDR	R	S315T(agc/aCc)			R	#ff6600	S450L(tcg/tTg)	S450L(tcg/ttg)	yes		D747A(gac/gCc)		R	Q38Q(caa/caG)C76C(tgc/tgT)	M306I(atg/atA)Q497R(cag/cGg)			R	K43R(aag/aGg)			R	D136Y(gat/Tat)	R		A90V(gcg/gTg)	#0d99b5	R			-12c/t
2498R@RussiaSamara@2009	2498R	ERR229969	DOI: 10.1101/gr.128678.111	https://www.ebi.ac.uk/ena/browser/text-search?query=ERR229969	Europe/Russian W148 Outbreak	Russia_Samara	unknown	Russia_Samara	2008-2010	6	3	R	R		R		pre-XDR	R	S315T(agc/aCc)			R	#ff6600	S450L(tcg/tTg)	S450L(tcg/ttg)	yes		K445R(aag/aGg)		R	Q38Q(caa/caG)C76C(tgc/tgT)	G406A(ggc/gCc)			R	K43R(aag/aGg)			R	V180G(gtc/gGc)				white	R			-10g/a
253-12@EuropeWest@2012	253-12	ERS2211525	this study	https://www.ebi.ac.uk/ena/browser/text-search?query=ERS2211525	Europe/Russian W148 Outbreak	Germany	unknown	Germany	2012	5	2	R	R					R	S315T(agc/aCc)			R	#ff6600	S450L(tcg/tTg)	S450L(tcg/ttg)	yes		D485N(gat/Aat)		R	-16c/tQ38Q(caa/caG)C76C(tgc/tgT)	G406A(ggc/gCc)			R	K43R(aag/aGg)			R	Q10P(cag/cCg)				white
2564N@RussiaSamara@2009	2564N	ERR234668	DOI: 10.1101/gr.128678.111	https://www.ebi.ac.uk/ena/browser/text-search?query=ERR234668	Europe/Russian W148 Outbreak	Russia_Samara	unknown	Russia_Samara	2008-2010	6	3		R		R	R	pre-XDR	R	S315T(agc/aCc)	-34c/t		R	#ff6600	S450L(tcg/tTg)	S450L(tcg/ttg)	yes			T187A(acc/Gcc)		Q38Q(caa/caG)C76C(tgc/tgT)	N296H(aat/Cat)			R	K43R(aag/aGg)			R	T47A(acc/Gcc)				white	R			-10g/a
2565Tln-11@Africa@2011	2565Tln-11	ERS2211526	this study	https://www.ebi.ac.uk/ena/browser/text-search?query=ERS2211526	Europe/Russian W148 Outbreak	Estonia	Mozambique	Mozambique	2011	7	4	R	R	R	R		XDR	R	S315T(agc/aCc)			R	#ff6600	S450L(tcg/tTg)	S450L(tcg/ttg)	yes		F452S(ttc/tCc)		R	Q38Q(caa/caG)C76C(tgc/tgT)	M306V(atg/Gtg)		P772P(ccg/ccA)	R	K43R(aag/aGg)			R	-12t/c	R		D94G(gac/gGc)	#cd2c22	R			-10g/a
2595-07@RussianFederation@2007	2595-07	ERS2211527	this study	https://www.ebi.ac.uk/ena/browser/text-search?query=ERS2211527	Europe/Russian W148 Outbreak	Estonia	Russian Federation	Russian Federation	2007	10	5	R	R	R	R	R	XDR	R	S315T(agc/aCc)			R	#ff6600	S450L(tcg/tTg)	S450L(tcg/ttg)	yes		D943N(gac/Aac)		R	Q38Q(caa/caG)C76C(tgc/tgT)	M306I(atg/atA)			R	K43R(aag/aGg)	1401a/g		R	W68R(tgg/Cgg)	R		D94Y(gac/Tac)	#aabb64	R	R	1401a/g		R
26-11@Estonia@2011	26-11	ERS2211528	this study	https://www.ebi.ac.uk/ena/browser/text-search?query=ERS2211528	Europe/Russian W148 Outbreak	Estonia	Estonia	Estonia	2011	6	3	R	R		R		pre-XDR	R	S315T(agc/aCc)			R	#ff6600	S450L(tcg/tTg)	S450L(tcg/ttg)	yes		F452S(ttc/tCc)		R	Q38Q(caa/caG)C76C(tgc/tgT)	M306V(atg/Gtg)			R	K43R(aag/aGg)			R	A146P(gcg/Ccg)				white	R			-10g/a
2623-08@EuropeWest@2008	2623-08	ERS457651	this study	https://www.ebi.ac.uk/ena/browser/text-search?query=ERS457651	Europe/Russian W148 Outbreak	Germany	unknown	Germany	2008	5	2	R			R		pre-XDR	R	S315T(agc/aCc)			R	#ff6600	S450L(tcg/tTg)	S450L(tcg/ttg)	yes		F452S(ttc/tCc)		R	Q38Q(caa/caG)C76C(tgc/tgT)	M306V(atg/Gtg)			R	K43R(aag/aGg)								white	R			-10g/a
2627-06@Estonia@2006	2627-06	ERS2211529	this study	https://www.ebi.ac.uk/ena/browser/text-search?query=ERS2211529	Europe/Russian W148 Outbreak	Estonia	Estonia	Estonia	2006	5	2	R			R		pre-XDR	R	S315T(agc/aCc)			R	#ff6600	S450L(tcg/tTg)	S450L(tcg/ttg)	yes		F452S(ttc/tCc)		R	Q38Q(caa/caG)C76C(tgc/tgT)	M306V(atg/Gtg)			R	K43R(aag/aGg)								white	R			-10g/a
2640KJ-04@Estonia@2004	2640KJ-04	ERS2211530	this study	https://www.ebi.ac.uk/ena/browser/text-search?query=ERS2211530	Europe/Russian W148 Outbreak	Estonia	Estonia	Estonia	2004	5	2	R			R		pre-XDR	R	S315T(agc/aCc)			R	#ff6600	S450L(tcg/tTg)	S450L(tcg/ttg)	yes		F452S(ttc/tCc)		R	Q38Q(caa/caG)C76C(tgc/tgT)	M306V(atg/Gtg)			R	K43R(aag/aGg)								white	R			-10g/a
2644-06@RussianFederation@2006	2644-06	ERS457562	this study	https://www.ebi.ac.uk/ena/browser/text-search?query=ERS457562	Europe/Russian W148 Outbreak	Germany	Russian Federation	Russian Federation	2006	5	2	R			R		pre-XDR	R	S315T(agc/aCc)			R	#ff6600	S450L(tcg/tTg)	S450L(tcg/ttg)	yes		G519R(ggc/Cgc)		R	Q38Q(caa/caG)C76C(tgc/tgT)	M306I(atg/atA)			R	K43R(aag/aGg)								white	R			-10c/g
2660KJ-07@RussianFederation@2007	2660KJ-07	ERS2211531	this study	https://www.ebi.ac.uk/ena/browser/text-search?query=ERS2211531	Europe/Russian W148 Outbreak	Estonia	Russian Federation	Russian Federation	2007	4	1					R		R	S315T(agc/aCc)			R	#004152	D435Y(gac/Tac)	D435Y(gac/Tac)	no					Q38Q(caa/caG)C76C(tgc/tgT)	N296H(aat/Cat)			R	K43R(aag/aGg)								white
2676Tln-04@Estonia@2004	2676Tln-04	ERS2211532	this study	https://www.ebi.ac.uk/ena/browser/text-search?query=ERS2211532	Europe/Russian W148 Outbreak	Estonia	Estonia	Estonia	2004	5	2	R			R		pre-XDR	R	S315T(agc/aCc)			R	#ff6600	S450L(tcg/tTg)	S450L(tcg/ttg)	yes		F452S(ttc/tCc)		R	Q38Q(caa/caG)C76C(tgc/tgT)	M306V(atg/Gtg)			R	K43R(aag/aGg)								white	R			-10g/a
2679-01@EuropeWest@2001	2679-01	ERS2211533	this study	https://www.ebi.ac.uk/ena/browser/text-search?query=ERS2211533	Europe/Russian W148 Outbreak	Germany	Germany	Germany	2001	7	4	R	R	R		R	pre-XDR	R	S315T(agc/aCc)			R	#ff6600	S450L(tcg/tTg)	S450L(tcg/ttg)	yes			A180V(gcc/gTc)	R	Q38Q(caa/caG)C76C(tgc/tgT)	M306V(atg/Gtg)			R	K43R(aag/aGg)			R	-11a/g	R		A90V(gcg/gTg)	#0d99b5
2697-98@EuropeWest@1998	2697-98	ERS2211534	this study	https://www.ebi.ac.uk/ena/browser/text-search?query=ERS2211534	Europe/Russian W148 Outbreak	Germany	unknown	Germany	1998	2	0							R	S315T(agc/aCc)				white			no	0				Q38Q(caa/caG)C76C(tgc/tgT)				R	K43R(aag/aGg)								white
2707-05@Estonia@2005	2707-05	ERS2211535	this study	https://www.ebi.ac.uk/ena/browser/text-search?query=ERS2211535	Europe/Russian W148 Outbreak	Estonia	Estonia	Estonia	2005	7	4	R	R	R	R		XDR	R	S315T(agc/aCc)			R	#ff6600	S450L(tcg/tTg)	S450L(tcg/ttg)	yes		F452S(ttc/tCc)		R	Q38Q(caa/caG)C76C(tgc/tgT)	M306V(atg/Gtg)		P772P(ccg/ccA)	R	K43R(aag/aGg)			R	-11a/g	R		A90V(gcg/gTg)	#0d99b5	R			-10g/a
2708Tln-12@Estonia@2012	2708Tln-12	ERS2211536	this study	https://www.ebi.ac.uk/ena/browser/text-search?query=ERS2211536	Europe/Russian W148 Outbreak	Estonia	Estonia	Estonia	2012	2	0							R	S315T(agc/aCc)				white			no	0				Q38Q(caa/caG)C76C(tgc/tgT)				R	K43R(aag/aGg)								white
2760Tln-07@Estonia@2007	2760Tln-07	ERS2211537	this study	https://www.ebi.ac.uk/ena/browser/text-search?query=ERS2211537	Europe/Russian W148 Outbreak	Estonia	Estonia	Estonia	2007	8	5	R	R	R	R	R	XDR	R	S315T(agc/aCc)			R	#ff6600	S450L(tcg/tTg)	S450L(tcg/ttg)	yes		F452S(ttc/tCc)		R	Q38Q(caa/caG)C76C(tgc/tgT)	M306V(atg/Gtg)			R	K43R(aag/aGg)			R	V139G(gtg/gGg)	R		D94A(gac/gCc)	#efc329	R			R49R(cgc/cgT)-10g/a
2762Tln-12@Estonia@2012	2762Tln-12	ERS2211538	this study	https://www.ebi.ac.uk/ena/browser/text-search?query=ERS2211538	Europe/Russian W148 Outbreak	Estonia	Estonia	Estonia	2012	5	2	R			R		pre-XDR	R	S315T(agc/aCc)			R	#ff6600	S450L(tcg/tTg)	S450L(tcg/ttg)	yes		F452S(ttc/tCc)		R	Q38Q(caa/caG)C76C(tgc/tgT)	M306V(atg/Gtg)			R	K43R(aag/aGg)								white	R			-10g/a
2763Tln-12@Estonia@2012	2763Tln-12	ERS2211539	this study	https://www.ebi.ac.uk/ena/browser/text-search?query=ERS2211539	Europe/Russian W148 Outbreak	Estonia	Estonia	Estonia	2012	5	2	R			R		pre-XDR	R	S315T(agc/aCc)			R	#ff6600	S450L(tcg/tTg)	S450L(tcg/ttg)	yes		F452S(ttc/tCc)		R	Q38Q(caa/caG)C76C(tgc/tgT)	M306V(atg/Gtg)			R	K43R(aag/aGg)								white	R			-10g/a
2802-02@EuropeWest@2002	2802-02	ERS2211540	this study	https://www.ebi.ac.uk/ena/browser/text-search?query=ERS2211540	Europe/Russian W148 Outbreak	Germany	unknown	Germany	2002	4	2				R	R		R	S315T(agc/aCc)				white			no	0				Q38Q(caa/caG)C76C(tgc/tgT)				R	K43R(aag/aGg)								white	R			-10g/a
2804-04@RussianFederation@2004	2804-04	ERS2211541	this study	https://www.ebi.ac.uk/ena/browser/text-search?query=ERS2211541	Europe/Russian W148 Outbreak	Germany	Russian Federation	Russian Federation	2004	8	3	R			R	R	pre-XDR	R	S315T(agc/aCc)			R	#ff6600	S450L(tcg/tTg)	S450L(tcg/ttg)	yes		Q1125H(cag/caC)		R	Q38Q(caa/caG)C76C(tgc/tgT)	Y319C(tat/tGt)			R	K43R(aag/aGg)	1401a/g							white	R	R	1401a/g		R
28-12@Estonia@2012	28-12	ERS456910	this study	https://www.ebi.ac.uk/ena/browser/text-search?query=ERS456910	Central Asia outbreak	Estonia	Estonia	Estonia	2012	4	2	R				R		R	S315T(agc/aCc)				white			no	0			R	C76C(tgc/tgT)	M306V(atg/Gtg)	G248G(ggc/ggT)		R	K43R(aag/aGg)								white
2825-00@EuropeWest@2000	2825-00	ERS2211542	this study	https://www.ebi.ac.uk/ena/browser/text-search?query=ERS2211542	Europe/Russian W148 Outbreak	Germany	Germany	Germany	2000	5	2	R	R					R	S315T(agc/aCc)			R	#ff6600	S450L(tcg/tTg)	S450L(tcg/ttg)	yes		E1137G(gag/gGg)		R	Q38Q(caa/caG)C76C(tgc/tgT)	M306V(atg/Gtg)			R	K43R(aag/aGg)			R	I6T(atc/aCc)				white
2848Tln-11@Estonia@2011	2848Tln-11	ERS2211543	this study	https://www.ebi.ac.uk/ena/browser/text-search?query=ERS2211543	Europe/Russian W148 Outbreak	Estonia	Estonia	Estonia	2011	5	2	R			R		pre-XDR	R	S315T(agc/aCc)			R	#ff6600	S450L(tcg/tTg)	S450L(tcg/ttg)	yes		F452S(ttc/tCc)		R	Q38Q(caa/caG)C76C(tgc/tgT)	M306V(atg/Gtg)			R	K43R(aag/aGg)								white	R			-10g/a
2894Tln-11@Ukraine@2011	2894Tln-11	ERS2211544	this study	https://www.ebi.ac.uk/ena/browser/text-search?query=ERS2211544	Europe/Russian W148 Outbreak	Estonia	Ukraine	Ukraine	2011	8	5	R	R	R	R	R	XDR	R	S315T(agc/aCc)			R	#ff6600	S450L(tcg/tTg)	S450L(tcg/ttg)	yes		F452S(ttc/tCc)		R	Q38Q(caa/caG)C76C(tgc/tgT)	M306V(atg/Gtg)			R	K43R(aag/aGg)			R	L120R(ctg/cGg)	R		D94A(gac/gCc)	#efc329	R			-10g/a
29-12@Estonia@2012	29-12	ERS2211545	this study	https://www.ebi.ac.uk/ena/browser/text-search?query=ERS2211545	Europe/Russian W148 Outbreak	Estonia	Estonia	Estonia	2012	5	2	R	R					R	S315T(agc/aCc)			R	#ff6600	S450L(tcg/tTg)	S450L(tcg/ttg)	yes		V483G(gtg/gGg)		R	Q38Q(caa/caG)C76C(tgc/tgT)	M306V(atg/Gtg)			R	K43R(aag/aGg)			R	-11a/g				white
293Tln-11@Estonia@2011	293Tln-11	ERS2211546	this study	https://www.ebi.ac.uk/ena/browser/text-search?query=ERS2211546	Central Asia	Estonia	Estonia	Estonia	2011	5	2				R	R	pre-XDR	R	S315T(agc/aCc)	L203L(ctg/ctA)		R	#57aa98	L430P(ctg/cCg)	L430P(ctg/cCg)	no					C76C(tgc/tgT)		G248G(ggc/ggT)		R		517c/t							white	R		517c/t	-14c/t
2992Tln-11@Estonia@2011	2992Tln-11	ERS2211547	this study	https://www.ebi.ac.uk/ena/browser/text-search?query=ERS2211547	Europe/Russian W148 Outbreak	Estonia	Estonia	Estonia	2011	5	2	R			R		pre-XDR	R	S315T(agc/aCc)			R	#ff6600	S450L(tcg/tTg)	S450L(tcg/ttg)	yes		F452S(ttc/tCc)		R	Q38Q(caa/caG)C76C(tgc/tgT)	M306V(atg/Gtg)			R	K43R(aag/aGg)								white	R			-10g/a
2997-06@CentralAsia@2006	2997-06	ERS458596	DOI: 10.7554/eLife.38200	https://www.ebi.ac.uk/ena/browser/text-search?query=ERS458596	Europe/Russian W148 Outbreak	Uzbekistan_Karakalpakstan	unknown	Uzbekistan_Karakalpakstan	2006	8	3	R			R	R	pre-XDR	R	S315T(agc/aCc)			R	#ff6600	S450L(tcg/tTg)	S450L(tcg/ttg)	yes		W484G(tgg/Ggg)		R	-12c/tQ38Q(caa/caG)C76C(tgc/tgT)				R	K43R(aag/aGg)	1401a/g							white	R	R	1401a/g		R
3000Tln-12@RussianFederation@2012	3000Tln-12	ERS2211548	this study	https://www.ebi.ac.uk/ena/browser/text-search?query=ERS2211548	Europe/Russian W148 Outbreak	Estonia	Russian Federation	Russian Federation	2012	5	2	R			R		pre-XDR	R	S315T(agc/aCc)			R	#ff6600	S450L(tcg/tTg)	S450L(tcg/ttg)	yes		F452S(ttc/tCc)		R	Q38Q(caa/caG)C76C(tgc/tgT)	M306V(atg/Gtg)			R	K43R(aag/aGg)								white	R			-10g/a
3011-04@CentralAsia@2004	3011-04	ERS2211549	this study	https://www.ebi.ac.uk/ena/browser/text-search?query=ERS2211549	Europe/Russian W148 Outbreak	Uzbekistan_Karakalpakstan	unknown	Uzbekistan_Karakalpakstan	2004	9	4	R	R		R	R	pre-XDR	R	S315T(agc/aCc)			R	#ff6600	S450L(tcg/tTg)	S450L(tcg/ttg)	yes		W484G(tgg/Ggg)		R	-12c/tQ38Q(caa/caG)C76C(tgc/tgT)	F330V(ttc/Gtc)			R	K43R(aag/aGg)	1401a/g		R	T167I(acc/aTc)				white	R	R	1401a/g		R
3018-99@EuropeWest@1999	3018-99	ERS2211550	this study	https://www.ebi.ac.uk/ena/browser/text-search?query=ERS2211550	Europe/Russian W148 Outbreak	Estonia	Germany	Germany	1999	6	3	R	R			R		R	S315T(agc/aCc)			R	#ff6600	K274N(aag/aaC)S450L(tcg/tTg)	S450L(tcg/tTg)	yes	K274N(aag/aaC)			R	Q38Q(caa/caG)C76C(tgc/tgT)	G406D(ggc/gAc)			R	K43R(aag/aGg)			R	L35P(ctg/cCg)				white
3090Tln-08@Estonia@2008	3090Tln-08	ERS2211551	this study	https://www.ebi.ac.uk/ena/browser/text-search?query=ERS2211551	Europe/Russian W148 Outbreak	Estonia	Estonia	Estonia	2008	5	2	R			R		pre-XDR	R	S315T(agc/aCc)			R	#ff6600	S450L(tcg/tTg)	S450L(tcg/ttg)	yes		F452S(ttc/tCc)		R	Q38Q(caa/caG)C76C(tgc/tgT)	M306V(atg/Gtg)			R	K43R(aag/aGg)	1473g/t							white	R		1473g/t	-10g/a
309-10@EuropeWest@2010	309-10	ERS2211552	this study	https://www.ebi.ac.uk/ena/browser/text-search?query=ERS2211552	Europe/Russian W148 Outbreak	Germany	unknown	Germany	2010	6	3	R	R		R		pre-XDR	R	S315T(agc/aCc)			R	#ff6600	S450L(tcg/tTg)	S450L(tcg/ttg)	yes		D485N(gat/Aat)		R	-16c/tQ38Q(caa/caG)C76C(tgc/tgT)	M306I(atg/atC)			R	K43R(aag/aGg)			R	G162R(ggt/Cgt)		D461N(gac/Aac)		white	R			-10g/a
3107-05@EuropeWest@2005	3107-05	ERS2211553	this study	https://www.ebi.ac.uk/ena/browser/text-search?query=ERS2211553	Europe/Russian W148 Outbreak	Germany	unknown	Germany	2005	6	3	R	R			R		R	S315T(agc/aCc)			R	#9F0251	S450F(tcg/tTT)	S450F(tcg/tTT)	no				R	Q38Q(caa/caG)C76C(tgc/tgT)	Q497K(cag/Aag)			R	K43R(aag/aGg)	1491t/a		R	L35P(ctg/cCg)				white			1491t/a
3111-03@EuropeWest@2003	3111-03	ERS457987	this study	https://www.ebi.ac.uk/ena/browser/text-search?query=ERS457987	Europe/Russian W148 Outbreak	Germany	unknown	Germany	2003	5	2	R			R		pre-XDR	R	S315T(agc/aCc)			R	#ff6600	S450L(tcg/tTg)	S450L(tcg/ttg)	yes		D485N(gat/Aat)		R	-16c/tQ38Q(caa/caG)C76C(tgc/tgT)	M306V(atg/Gtg)			R	K43R(aag/aGg)								white	R			-10g/a
3128-04@Estonia@2004	3128-04	ERS2211554	this study	https://www.ebi.ac.uk/ena/browser/text-search?query=ERS2211554	Europe/Russian W148 Outbreak	Estonia	Estonia	Estonia	2004	5	2	R			R		pre-XDR	R	S315T(agc/aCc)			R	#ff6600	S450L(tcg/tTg)	S450L(tcg/ttg)	yes		F452S(ttc/tCc)		R	Q38Q(caa/caG)C76C(tgc/tgT)	M306V(atg/Gtg)			R	K43R(aag/aGg)								white	R			-10g/a
3152-97@EuropeWest@1997	3152-97	ERS2211555	this study	https://www.ebi.ac.uk/ena/browser/text-search?query=ERS2211555	Europe/Russian W148 Outbreak	Germany	unknown	Germany	1997	5	1	R						R	S315T(agc/aCc)			R	#ff6600	S450L(tcg/tTg)	S450L(tcg/ttg)	yes		D735E(gac/gaG)		R	-16c/tQ38Q(caa/caG)C76C(tgc/tgT)				R	K43R(aag/aGg)								white
3176-10@EuropeWest@2010	3176-10	ERS457197	this study	https://www.ebi.ac.uk/ena/browser/text-search?query=ERS457197	Europe/Russian W148 Outbreak	Germany	unknown	Germany	2010	8	3	R			R	R	pre-XDR	R	S315T(agc/aCc)			R	#ff6600	S450L(tcg/tTg)	S450L(tcg/ttg)	yes			R182L(cgg/cTg)	R	-12c/tQ38Q(caa/caG)C76C(tgc/tgT)	N296H(aat/Cat)			R	K43R(aag/aGg)	1401a/g							white	R	R	1401a/g	-12c/t	R
3192Tln-11@Estonia@2011	3192Tln-11	ERS2211556	this study	https://www.ebi.ac.uk/ena/browser/text-search?query=ERS2211556	Europe/Russian W148 Outbreak	Estonia	Estonia	Estonia	2011	6	3	R	R		R		pre-XDR	R	S315T(agc/aCc)			R	#ff6600	S450L(tcg/tTg)	S450L(tcg/ttg)	yes		F452S(ttc/tCc)		R	Q38Q(caa/caG)C76C(tgc/tgT)	M306V(atg/Gtg)			R	K43R(aag/aGg)			R	V155G(gtg/gGg)				white	R			-10g/a
3243-02@CentralAsia@2002	3243-02	ERS2211557	this study	https://www.ebi.ac.uk/ena/browser/text-search?query=ERS2211557	Europe/Russian W148 Outbreak	Kasachstan	unknown	Kazakhstan	2002	8	3	R			R	R	pre-XDR	R	S315T(agc/aCc)			R	#ff6600	S450L(tcg/tTg)R827C(cgc/Tgc)	S450L(tcg/tTg)	yes	R827C(cgc/Tgc)			R	Q38Q(caa/caG)C76C(tgc/tgT)	M306V(atg/Gtg)			R	K43R(aag/aGg)	1401a/g							white	R	R	1401a/g		R
3248-01@EuropeWest@2001	3248-01	ERS458017	this study	https://www.ebi.ac.uk/ena/browser/text-search?query=ERS458017	Europe/Russian W148 Outbreak	Germany	Germany	Germany	2001	5	2	R	R					R	S315T(agc/aCc)			R	#ff6600	S450L(tcg/tTg)R552C(cgc/Tgc)	S450L(tcg/tTg)	yes	R552C(cgc/Tgc)			R	Q38Q(caa/caG)C76C(tgc/tgT)	M306I(atg/atA)			R	K43R(aag/aGg)			R	S65P(tcc/Ccc)				white
3248-02@CentralAsia@2002	3248-02	ERS2211558	this study	https://www.ebi.ac.uk/ena/browser/text-search?query=ERS2211558	Europe/Russian W148 Outbreak	Kasachstan	unknown	Kazakhstan	2002	10	5	R	R	R	R	R	XDR	R	S315T(agc/aCc)			R	#ff6600	S450L(tcg/tTg)	S450L(tcg/ttg)	yes		Q523E(cag/Gag)		R	Q38Q(caa/caG)C76C(tgc/tgT)	M306V(atg/Gtg)G406A(ggc/gCc)			R	K43R(aag/aGg)	1401a/g		R	T142A(acg/Gcg)	R		D94G(gac/gGc)	#cd2c22	R	R	1401a/g		R
3267-10@EuropeWest@2010	3267-10	ERS2211559	this study	https://www.ebi.ac.uk/ena/browser/text-search?query=ERS2211559	Europe/Russian W148 Outbreak	Germany	unknown	Germany	2010	4	1					R		R	S315T(agc/aCc)				white			no	0				Q38Q(caa/caG)C76C(tgc/tgT)				R	K43R(aag/aGg)								white
3280-05@EuropeWest@2005	3280-05	ERS457721	this study	https://www.ebi.ac.uk/ena/browser/text-search?query=ERS457721	Europe/Russian W148 Outbreak	Germany	unknown	Germany	2005	4	0							R	S315T(agc/aCc)			R	#ff6600	S450L(tcg/tTg)	S450L(tcg/ttg)	yes		V517L(gtg/Ctg)			Q38Q(caa/caG)C76C(tgc/tgT)				R	K43R(aag/aGg)								white
3286-02@CentralAsia@2002	3286-02	ERS2211560	this study	https://www.ebi.ac.uk/ena/browser/text-search?query=ERS2211560	Europe/Russian W148 Outbreak	Kasachstan	unknown	Kazakhstan	2002	6	2	R			R			R	S315T(agc/aCc)				white			no	0			R	Q38Q(caa/caG)C76C(tgc/tgT)	M306I(atg/atA)			R	K43R(aag/aGg)								white	R			-15c/g
3297-06@RussianFederation@2006	3297-06	ERS457094	DOI: 10.1038/ng.3195	https://www.ebi.ac.uk/ena/browser/text-search?query=ERS457094	Europe/Russian W148 Outbreak	Germany	Russian Federation	Russian Federation	2006	5	2	R				R		R	S315T(agc/aCc)			R	#ff6600	S450L(tcg/tTg)	S450L(tcg/ttg)	no				R	Q38Q(caa/caG)C76C(tgc/tgT)	M306I(atg/atA)			R	K43R(aag/aGg)								white
3300-02@CentralAsia@2002	3300-02	ERS2211561	this study	https://www.ebi.ac.uk/ena/browser/text-search?query=ERS2211561	Europe/Russian W148 Outbreak	Kasachstan	unknown	Kazakhstan	2002	5	2	R	R					R	S315T(agc/aCc)			R	#ff6600	S450L(tcg/tTg)	S450L(tcg/ttg)	yes		D485N(gat/Aat)		R	-16c/tQ38Q(caa/caG)C76C(tgc/tgT)	Q445R(cag/cGg)			R	K43R(aag/aGg)			R	H57P(cac/cCc)				white
3309-04@RussianFederation@2004	3309-04	ERS2211562	this study	https://www.ebi.ac.uk/ena/browser/text-search?query=ERS2211562	Europe/Russian W148 Outbreak	Germany	Russian Federation	Russian Federation	2004	5	2	R			R		pre-XDR	R	S315T(agc/aCc)			R	#ff6600	S450L(tcg/tTg)	S450L(tcg/ttg)	yes		G433R(ggc/Cgc)		R	Q38Q(caa/caG)C76C(tgc/tgT)	G406D(ggc/gAc)			R	K43R(aag/aGg)								white	R			-12c/t
3310Tln-11@Estonia@2011	3310Tln-11	ERS2211563	this study	https://www.ebi.ac.uk/ena/browser/text-search?query=ERS2211563	Europe/Russian W148 Outbreak	Estonia	Estonia	Estonia	2011	7	4	R	R	R	R		XDR	R	S315T(agc/aCc)			R	#ff6600	S450L(tcg/tTg)	S450L(tcg/ttg)	yes		F452S(ttc/tCc)		R	Q38Q(caa/caG)C76C(tgc/tgT)	M306V(atg/Gtg)			R	K43R(aag/aGg)			R	M175V(atg/Gtg)	R		A90V(gcg/gTg)	#0d99b5	R			-10g/a
3312-95@Estonia@1995	3312-95	ERS2211564	this study	https://www.ebi.ac.uk/ena/browser/text-search?query=ERS2211564	Europe/Russian W148 Outbreak	Estonia	Estonia	Estonia	1995	2	0							R	S315T(agc/aCc)	-113a/g			white			no	0				Q38Q(caa/caG)C76C(tgc/tgT)				R	K43R(aag/aGg)								white
3315-09@EuropeWest@2009	3315-09	ERS457320	this study	https://www.ebi.ac.uk/ena/browser/text-search?query=ERS457320	Europe/Russian W148 Outbreak	Germany	unknown	Germany	2009	5	2	R			R		pre-XDR	R	S315T(agc/aCc)			R	#ff6600	S450L(tcg/tTg)	S450L(tcg/ttg)	yes		D485N(gat/Aat)		R	-16c/tQ38Q(caa/caG)C76C(tgc/tgT)				R	K43R(aag/aGg)								white	R			-10g/a
3329-02@CentralAsia@2002	3329-02	ERS457378	this study	https://www.ebi.ac.uk/ena/browser/text-search?query=ERS457378	Europe/Russian W148 Outbreak	Kasachstan	unknown	Kazakhstan	2002	5	2	R	R					R	S315T(agc/aCc)			R	#ff6600	S450L(tcg/tTg)	S450L(tcg/ttg)	yes		V483G(gtg/gGg)		R	Q38Q(caa/caG)C76C(tgc/tgT)	M306V(atg/Gtg)			R	K43R(aag/aGg)			R	S59P(tcc/Ccc)				white
3333Tln-06@Estonia@2006	3333Tln-06	ERS2211565	this study	https://www.ebi.ac.uk/ena/browser/text-search?query=ERS2211565	Europe/Russian W148 Outbreak	Estonia	Estonia	Estonia	2006	5	2	R			R		pre-XDR	R	S315T(agc/aCc)			R	#ff6600	S450L(tcg/tTg)	S450L(tcg/ttg)	yes		F452S(ttc/tCc)		R	Q38Q(caa/caG)C76C(tgc/tgT)	M306V(atg/Gtg)			R	K43R(aag/aGg)								white	R			-10g/a
3340-02@CentralAsia@2002	3340-02	ERS2211566	this study	https://www.ebi.ac.uk/ena/browser/text-search?query=ERS2211566	Europe/Russian W148 Outbreak	Kasachstan	unknown	Kazakhstan	2002	6	3	R			R	R	pre-XDR	R	S315T(agc/aCc)			R	#efc329	L452P(ctg/cCg)	L452P(ctg/cCg)	no				R	-16c/aQ38Q(caa/caG)C76C(tgc/tgT)	G406A(ggc/gcc)			R	K43R(aag/aGg)								white	R			-10g/a
3346-02@CentralAsia@2002	3346-02	ERS2211567	this study	https://www.ebi.ac.uk/ena/browser/text-search?query=ERS2211567	Europe/Russian W148 Outbreak	Kasachstan	unknown	Kazakhstan	2002	4	1	R						R	S315T(agc/aCc)			R	#f87c6f	H445L(cac/cTc)	H445L(cac/cTc)	no				R	Q38Q(caa/caG)C76C(tgc/tgT)	Q497R(cag/cGg)			R	K43R(aag/aGg)								white
337Tln-06@Estonia@2006	337Tln-06	ERS2211422	this study	https://www.ebi.ac.uk/ena/browser/text-search?query=ERS2211422	Europe/Russian W148 Outbreak	Estonia	unknown	Estonia	2006	5	2	R			R		pre-XDR	R	S315T(agc/aCc)			R	#ff6600	S450L(tcg/tTg)	S450L(tcg/ttg)	yes		F452S(ttc/tCc)		R	Q38Q(caa/caG)C76C(tgc/tgT)	M306V(atg/Gtg)			R	K43R(aag/aGg)								white	R			-10g/a
3383-04@EuropeWest@2004	3383-04	ERS2211568	this study	https://www.ebi.ac.uk/ena/browser/text-search?query=ERS2211568	Europe/Russian W148 Outbreak	Germany	unknown	Germany	2004	6	3	R	R			R		R	S315T(agc/aCc)			R	#ff6600	S450L(tcg/tTg)V534M(gtg/Atg)	S450L(tcg/tTg)	yes	V534M(gtg/Atg)			R	Q38Q(caa/caG)C76C(tgc/tgT)	Q497R(cag/cGg)			R	K43R(aag/aGg)			R	S67W(tcg/tGg)				white
3413-98@EuropeWest@1998	3413-98	ERS2211569	this study	https://www.ebi.ac.uk/ena/browser/text-search?query=ERS2211569	Europe/Russian W148 Outbreak	Germany	unknown	Germany	1998	2	0							R	S315T(agc/aCc)				white			no	0				Q38Q(caa/caG)C76C(tgc/tgT)				R	K43R(aag/aGg)								white
3431-98@Estonia@1998	3431-98	ERS2211570	this study	https://www.ebi.ac.uk/ena/browser/text-search?query=ERS2211570	Europe/Russian W148 Outbreak	Estonia	Estonia	Estonia	1998	5	2	R			R		pre-XDR	R	S315T(agc/aCc)			R	#ff6600	S450L(tcg/tTg)	S450L(tcg/ttg)	yes		F452S(ttc/tCc)		R	Q38Q(caa/caG)C76C(tgc/tgT)	M306V(atg/Gtg)			R	K43R(aag/aGg)								white	R			-10g/a
3436Tln-11@Estonia@2011	3436Tln-11	ERS2211571	this study	https://www.ebi.ac.uk/ena/browser/text-search?query=ERS2211571	Europe/Russian W148 Outbreak	Estonia	Estonia	Estonia	2011	8	5	R	R	R	R	R	XDR	R	S315T(agc/aCc)			R	#ff6600	S450L(tcg/tTg)	S450L(tcg/ttg)	yes		F452S(ttc/tCc)		R	Q38Q(caa/caG)C76C(tgc/tgT)	M306V(atg/Gtg)			R	K43R(aag/aGg)			R	L120R(ctg/cGg)	R		D94A(gac/gCc)	#efc329	R			-10g/a
3500Tln-11@Estonia@2011	3500Tln-11	ERS2211572	this study	https://www.ebi.ac.uk/ena/browser/text-search?query=ERS2211572	Europe/Russian W148 Outbreak	Estonia	Estonia	Estonia	2011	5	2	R			R		pre-XDR	R	S315T(agc/aCc)			R	#ff6600	S450L(tcg/tTg)	S450L(tcg/ttg)	yes		F452S(ttc/tCc)		R	Q38Q(caa/caG)C76C(tgc/tgT)	M306V(atg/Gtg)			R	K43R(aag/aGg)	1473g/t							white	R		1473g/t	-10g/a
3515-01@RussianFederation@2001	3515-01	ERS457235	this study	https://www.ebi.ac.uk/ena/browser/text-search?query=ERS457235	Europe/Russian W148 Outbreak	Germany	Russian Federation	Russian Federation	2001	3	0							R	S315T(agc/aCc)			R	#ff6600	S450L(tcg/tTg)	S450L(tcg/ttg)	no					Q38Q(caa/caG)C76C(tgc/tgT)				R	K43R(aag/aGg)								white
3519-02@Estonia@2002	3519-02	ERS2211573	this study	https://www.ebi.ac.uk/ena/browser/text-search?query=ERS2211573	Europe/Russian W148 Outbreak	Estonia	Estonia	Estonia	2002	8	5	R	R	R	R	R	XDR	R	S315T(agc/aCc)			R	#ff6600	S450L(tcg/tTg)	S450L(tcg/ttg)	yes		F452S(ttc/tCc)		R	Q38Q(caa/caG)C76C(tgc/tgT)	M306V(atg/Gtg)			R	K43R(aag/aGg)			R	L85P(ctg/cCg)	R		S91P(tcg/Ccg)	#004152	R			-10g/a
3564Tln-03@RussianFederation@2003	3564Tln-03	ERS2211423	this study	https://www.ebi.ac.uk/ena/browser/text-search?query=ERS2211423	Europe/Russian W148 Outbreak	Estonia	Russian Federation	Russian Federation	2003	7	2				R	R	pre-XDR	R	S315T(agc/aCc)			R	#ff6600	S450L(tcg/tTg)	S450L(tcg/ttg)	yes		D943N(gac/Aac)			Q38Q(caa/caG)C76C(tgc/tgT)				R	K43R(aag/aGg)	1401a/g							white	R	R	1401a/g		R
3596Tln-06@Ukraine@2006	3596Tln-06	ERS2211574	this study	https://www.ebi.ac.uk/ena/browser/text-search?query=ERS2211574	Europe/Russian W148 Outbreak	Estonia	Ukraine	Ukraine	2006	5	2	R			R		pre-XDR	R	S315T(agc/aCc)			R	#ff6600	S450L(tcg/tTg)	S450L(tcg/ttg)	yes		F452S(ttc/tCc)		R	Q38Q(caa/caG)C76C(tgc/tgT)	M306V(atg/Gtg)			R	K43R(aag/aGg)								white	R			-10g/a
3637-99@EuropeWest@1999	3637-99	ERS456827	this study	https://www.ebi.ac.uk/ena/browser/text-search?query=ERS456827	Europe/Russian W148 Outbreak	Germany	Germany	Germany	1999	6	3	R	R		R		pre-XDR	R	S315T(agc/aCc)			R	#ff6600	S450L(tcg/tTg)	S450L(tcg/ttg)	yes		D485N(gat/Aat)		R	-16c/tQ38Q(caa/caG)C76C(tgc/tgT)	E504D(gaa/gaC)			R	K43R(aag/aGg)			R	V131F(gtc/Ttc)				white	R			-12c/t
3639-05@RussianFederation@2005	3639-05	ERS2211575	this study	https://www.ebi.ac.uk/ena/browser/text-search?query=ERS2211575	Europe/Russian W148 Outbreak	Estonia	Russian Federation	Russian Federation	2005	6	3	R	R		R		pre-XDR	R	S315T(agc/aCc)			R	#ff6600	S450L(tcg/tTg)	S450L(tcg/ttg)	yes		F452S(ttc/tCc)		R	Q38Q(caa/caG)C76C(tgc/tgT)	M306V(atg/Gtg)			R	K43R(aag/aGg)			R	G132S(ggt/Agt)				white	R			-10g/a
3644Tln-05@RussianFederation@2005	3644Tln-05	ERS2211576	this study	https://www.ebi.ac.uk/ena/browser/text-search?query=ERS2211576	Europe/Russian W148 Outbreak	Estonia	Russian Federation	Russian Federation	2005	6	3	R		R	R		XDR	R	S315T(agc/aCc)			R	#ff6600	S450L(tcg/tTg)	S450L(tcg/ttg)	yes		F452S(ttc/tCc)		R	Q38Q(caa/caG)C76C(tgc/tgT)	M306V(atg/Gtg)			R	K43R(aag/aGg)					R		D94A(gac/gCc)	#efc329	R			-10g/a
3660-05@Abkhazia@2005	3660-05	ERS457727	this study	https://www.ebi.ac.uk/ena/browser/text-search?query=ERS457727	Europe/Russian W148 Outbreak	Germany	Armenia	Armenia	2005	8	3	R	R		R		pre-XDR	R	S315T(agc/aCc)			R	#0d99b5	H445N(cac/Aac)I491M(atc/atG)	H445N(cac/Aac)I491M(atc/atG)	no				R	Q38Q(caa/caG)C76C(tgc/tgT)	M306V(atg/Gtg)			R	K43R(aag/aGg)	1401a/g		R	del287				white	R	R	1401a/g		R
366KJ-06@Estonia@2006	366KJ-06	ERS2211577	this study	https://www.ebi.ac.uk/ena/browser/text-search?query=ERS2211577	Europe/Russian W148 Outbreak	Estonia	Estonia	Estonia	2006	5	2	R	R					R	S315T(agc/aCc)			R	#ff6600	S450L(tcg/tTg)	S450L(tcg/ttg)	yes		V483G(gtg/gGg)		R	Q38Q(caa/caG)C76C(tgc/tgT)	M306V(atg/Gtg)			R	K43R(aag/aGg)			R	-11a/g				white
3670-04@CentralAsia@2004	3670-04	ERS456861	DOI: 10.7554/eLife.38200	https://www.ebi.ac.uk/ena/browser/text-search?query=ERS456861	Central Asia outbreak	Uzbekistan_Karakalpakstan	unknown	Uzbekistan_Karakalpakstan	2004	6	2	R	R					R	S315T(agc/aCc)			R	#ff6600	S450L(tcg/tTg)	S450L(tcg/ttg)	no			V183G(gtc/ggc)	R	-12c/tC76C(tgc/tgT)		G248G(ggc/ggT)		R	K43R(aag/aGg)			R	-11a/g				white
3677Tln-08@Estonia@2008	3677Tln-08	ERS2211578	this study	https://www.ebi.ac.uk/ena/browser/text-search?query=ERS2211578	Europe/Russian W148 Outbreak	Estonia	Estonia	Estonia	2008	7	4	R	R	R	R		XDR	R	S315T(agc/aCc)	L203L(ctg/ctA)		R	#ff6600	S450L(tcg/tTg)	S450L(tcg/ttg)	yes		F452S(ttc/tCc)		R	Q38Q(caa/caG)C76C(tgc/tgT)	M306V(atg/Gtg)			R	K43R(aag/aGg)			R	-11a/g	R		A90V(gcg/gTg)	#0d99b5	R			-10g/a
368-01@EuropeWest@2001	368-01	ERS2211579	this study	https://www.ebi.ac.uk/ena/browser/text-search?query=ERS2211579	Europe/Russian W148 Outbreak	Germany	Germany	Germany	2001	3	0							R	S315T(agc/aCc)			R	#ff6600	S450L(tcg/tTg)	S450L(tcg/ttg)	no					Q38Q(caa/caG)C76C(tgc/tgT)				R	K43R(aag/aGg)								white
3684-08@EuropeWest@2008	3684-08	ERS458044	this study	https://www.ebi.ac.uk/ena/browser/text-search?query=ERS458044	Europe/Russian W148 Outbreak	Germany	unknown	Germany	2008	11	5	R	R	R	R	R	XDR	R	S315T(agc/aCc)			R	#ff6600	S450L(tcg/tTg)H723D(cac/Gac)	S450L(tcg/tTg)	yes	H723D(cac/Gac)			R	Q38Q(caa/caG)C76C(tgc/tgT)	G406A(ggc/gCc)			R	K43R(aag/aGg)	1401a/g		R	K96T(aag/aCg)	R		D94G(gac/gGc)	#cd2c22	R	R	1401a/g		R
370-05@Estonia@2005	370-05	ERS2211580	this study	https://www.ebi.ac.uk/ena/browser/text-search?query=ERS2211580	Europe/Russian W148 Outbreak	Estonia	Estonia	Estonia	2005	5	2	R			R		pre-XDR	R	S315T(agc/aCc)			R	#ff6600	S450L(tcg/tTg)	S450L(tcg/ttg)	yes		F452S(ttc/tCc)		R	Q38Q(caa/caG)C76C(tgc/tgT)	M306V(atg/Gtg)			R	K43R(aag/aGg)								white	R			-10g/a
37-12@Estonia@2012	37-12	ERS2211581	this study	https://www.ebi.ac.uk/ena/browser/text-search?query=ERS2211581	Europe/Russian W148 Outbreak	Estonia	Estonia	Estonia	2012	5	2	R			R		pre-XDR	R	S315T(agc/aCc)			R	#ff6600	S450L(tcg/tTg)	S450L(tcg/ttg)	yes		F452S(ttc/tCc)		R	Q38Q(caa/caG)C76C(tgc/tgT)	M306V(atg/Gtg)			R	K43R(aag/aGg)								white	R			-10g/a
3720-00@RussianFederation@2000	3720-00	ERS2211582	this study	https://www.ebi.ac.uk/ena/browser/text-search?query=ERS2211582	Europe/Russian W148 Outbreak	Estonia	Russian Federation	Russian Federation	2000	4	1	R						R	S315T(agc/aCc)			R	#005d75	H445Y(cac/Tac)	H445Y(cac/Tac)	no				R	Q38Q(caa/caG)C76C(tgc/tgT)	M306I(atg/atC)			R	K43R(aag/aGg)								white
3738Tln-11@Estonia@2011	3738Tln-11	ERS2211583	this study	https://www.ebi.ac.uk/ena/browser/text-search?query=ERS2211583	Europe/Russian W148 Outbreak	Estonia	Estonia	Estonia	2011	5	2	R			R		pre-XDR	R	S315T(agc/aCc)			R	#ff6600	S450L(tcg/tTg)	S450L(tcg/ttg)	yes		F452S(ttc/tCc)		R	Q38Q(caa/caG)C76C(tgc/tgT)	M306V(atg/Gtg)			R	K43R(aag/aGg)								white	R			-10g/a
3770-04@EuropeWest@2004	3770-04	ERS2211584	this study	https://www.ebi.ac.uk/ena/browser/text-search?query=ERS2211584	Europe/Russian W148 Outbreak	Germany	unknown	Germany	2004	6	2	R	R					R	S315T(agc/aCc)			R	#ff6600	S450L(tcg/tTg)	S450L(tcg/ttg)	yes		K1152N(aag/aaT)		R	-11c/tQ38Q(caa/caG)C76C(tgc/tgT)	M306V(atg/Gtg)			R	K43R(aag/aGg)			R	G97R(ggt/Cgt)				white
3842-05@EuropeWest@2005	3842-05	ERS458519	this study	https://www.ebi.ac.uk/ena/browser/text-search?query=ERS458519	Europe/Russian W148 Outbreak	Germany	unknown	Germany	2005	6	3	R	R			R		R	S315T(agc/aCc)			R	#ff6600	S450L(tcg/tTg)	S450L(tcg/ttg)	no				R	Q38Q(caa/caG)C76C(tgc/tgT)	M306V(atg/Gtg)			R	K43R(aag/aGg)			R	L172P(ctg/cCg)				white
3900-02@EuropeWest@2002	3900-02	ERS2211585	this study	https://www.ebi.ac.uk/ena/browser/text-search?query=ERS2211585	Europe/Russian W148 Outbreak	Germany	unknown	Germany	2002	2	0							R	S315T(agc/aCc)				white			no	0				Q38Q(caa/caG)C76C(tgc/tgT)				R	K43R(aag/aGg)								white
3958Tln-06@Estonia@2006	3958Tln-06	ERS2211586	this study	https://www.ebi.ac.uk/ena/browser/text-search?query=ERS2211586	Europe/Russian W148 Outbreak	Estonia	Estonia	Estonia	2006	5	2	R			R		pre-XDR	R	S315T(agc/aCc)			R	#ff6600	S450L(tcg/tTg)	S450L(tcg/ttg)	yes		F452S(ttc/tCc)		R	Q38Q(caa/caG)C76C(tgc/tgT)	M306V(atg/Gtg)			R	K43R(aag/aGg)								white	R			-10g/a
3967-11@EuropeWest@2011	3967-11	ERS457354	this study	https://www.ebi.ac.uk/ena/browser/text-search?query=ERS457354	Europe/Russian W148 Outbreak	Germany	unknown	Germany	2011	7	4	R	R		R	R	pre-XDR	R	S315T(agc/aCc)			R	#ff6600	S450L(tcg/tTg)	S450L(tcg/ttg)	yes		N698K(aac/aaA)		R	Q38Q(caa/caG)C76C(tgc/tgT)	M306V(atg/Gtg)			R	K43R(aag/aGg)			R	A171V(gcg/gTg)				white	R			-10g/a
3984-97@RussianFederation@1997	3984-97	ERS2211587	this study	https://www.ebi.ac.uk/ena/browser/text-search?query=ERS2211587	Europe/Russian W148 Outbreak	Germany	Russian Federation	Russian Federation	1997	6	3	R	R			R		R	S315T(agc/aCc)	-8t/a		R	#ff6600	S450L(tcg/tTg)	S450L(tcg/ttg)	yes		L527V(ttg/Gtg)		R	Q38Q(caa/caG)C76C(tgc/tgT)	M306I(atg/atC)			R	K43R(aag/aGg)			R	-11a/g				white
4045-97@Estonia@1997	4045-97	ERS2211588	this study	https://www.ebi.ac.uk/ena/browser/text-search?query=ERS2211588	Europe/Russian W148 Outbreak	Estonia	Estonia	Estonia	1997	3	0							R	S315T(agc/aCc)			R	#ff6600	S450L(tcg/tTg)	S450L(tcg/ttg)	yes		P1040S(ccg/tcg)			Q38Q(caa/caG)C76C(tgc/tgT)				R	K43R(aag/aGg)								white
4066-09@EuropeWest@2009	4066-09	ERS2211589	this study	https://www.ebi.ac.uk/ena/browser/text-search?query=ERS2211589	Europe/Russian W148 Outbreak	Germany	unknown	Germany	2009	4	1	R						R	S315T(agc/aCc)			R	#ff6600	S450L(tcg/tTg)	S450L(tcg/ttg)	yes		D485N(gat/Aat)		R	-16c/tQ38Q(caa/caG)C76C(tgc/tgT)				R	K43R(aag/aGg)								white
4104-04@RussianFederation@2004	4104-04	ERS456892	this study	https://www.ebi.ac.uk/ena/browser/text-search?query=ERS456892	Europe/Russian W148 Outbreak	Germany	Russian Federation	Russian Federation	2004	6	3	R	R		R		pre-XDR	R	S315T(agc/aCc)			R	#ff6600	S450L(tcg/tTg)	S450L(tcg/ttg)	yes		V517L(gtg/Ctg)		R	Q38Q(caa/caG)C76C(tgc/tgT)	M306V(atg/Gtg)			R	K43R(aag/aGg)			R	-11a/g				white	R			E348_(gag/Tag)-14c/t
4156-09@EuropeWest@2009	4156-09	ERS2211590	this study	https://www.ebi.ac.uk/ena/browser/text-search?query=ERS2211590	Europe/Russian W148 Outbreak	Germany	unknown	Germany	2009	5	2	R			R		pre-XDR	R	S315T(agc/aCc)			R	#ff6600	S450L(tcg/tTg)	S450L(tcg/ttg)	yes			G31A(ggc/gCc)	R	Q38Q(caa/caG)C76C(tgc/tgT)	Y319C(tat/tGt)			R	K43R(aag/aGg)								white	R			-10g/a
4179-08@Estonia@2008	4179-08	ERS2211591	this study	https://www.ebi.ac.uk/ena/browser/text-search?query=ERS2211591	Europe/Russian W148 Outbreak	Estonia	Estonia	Estonia	2008	7	4	R	R	R	R		XDR	R	S315T(agc/aCc)			R	#ff6600	S450L(tcg/tTg)	S450L(tcg/ttg)	yes		F452S(ttc/tCc)		R	Q38Q(caa/caG)C76C(tgc/tgT)	M306V(atg/Gtg)		P772P(ccg/ccA)	R	K43R(aag/aGg)			R	A102P(gcg/Ccg)	R		D94A(gac/gCc)	#efc329	R			-10g/a
4228-98@EuropeWest@1998	4228-98	ERS458207	this study	https://www.ebi.ac.uk/ena/browser/text-search?query=ERS458207	Europe/Russian W148 Outbreak	Germany	Germany	Germany	1998	5	2	R	R					R	S315T(agc/aCc)			R	#ff6600	S450L(tcg/tTg)	S450L(tcg/ttg)	yes		Q523E(cag/gag)		R	Q38Q(caa/caG)C76C(tgc/tgT)	M306I(atg/atT)			R	K43R(aag/aGg)			R	delpncAUUUU				white
4230-00@EuropeWest@2000	4230-00	ERS2211592	this study	https://www.ebi.ac.uk/ena/browser/text-search?query=ERS2211592	Europe/Russian W148 Outbreak	Germany	Germany	Germany	2000	5	2	R	R					R	S315T(agc/aCc)			R	#ff6600	S450L(tcg/tTg)	S450L(tcg/ttg)	no				R	Q38Q(caa/caG)C76C(tgc/tgT)	M306V(atg/Gtg)			R	K43R(aag/aGg)			R	L19P(ctg/ccg)				white
4240Tln-11@Estonia@2011	4240Tln-11	ERS2211593	this study	https://www.ebi.ac.uk/ena/browser/text-search?query=ERS2211593	Europe/Russian W148 Outbreak	Estonia	Estonia	Estonia	2011	7	4	R	R	R	R		XDR	R	S315T(agc/aCc)			R	#ff6600	S450L(tcg/tTg)	S450L(tcg/ttg)	yes		F452S(ttc/tCc)		R	Q38Q(caa/caG)C76C(tgc/tgT)	M306V(atg/Gtg)			R	K43R(aag/aGg)	1t/c		R	Q141P(cag/cCg)	R		S91P(tcg/Ccg)	#004152	R		1t/c	-10g/a
4248-00@Estonia@2000	4248-00	ERS2211594	this study	https://www.ebi.ac.uk/ena/browser/text-search?query=ERS2211594	Europe/Russian W148 Outbreak	Estonia	Estonia	Estonia	2000	7	4	R	R	R	R		XDR	R	S315T(agc/aCc)			R	#ff6600	S450L(tcg/tTg)	S450L(tcg/ttg)	yes		F452S(ttc/tCc)		R	Q38Q(caa/caG)C76C(tgc/tgT)	M306V(atg/Gtg)			R	K43R(aag/aGg)			R	T100P(acc/Ccc)	R		S91P(tcg/Ccg)	#004152	R			-10g/a
4266-07@EuropeWest@2007	4266-07	ERS458060	this study	https://www.ebi.ac.uk/ena/browser/text-search?query=ERS458060	Europe/Russian W148 Outbreak	Germany	Germany	Germany	2007	10	4	R	R		R	R	pre-XDR	R	S315T(agc/aCc)			R	#ff6600	S450L(tcg/tTg)R827L(cgc/cTc)	S450L(tcg/tTg)	yes	R827L(cgc/cTc)			R	Q38Q(caa/caG)C76C(tgc/tgT)A302A(gcg/gcA)	M306I(atg/atA)G406A(ggc/gCc)			R	K43R(aag/aGg)	1401a/g		R	I31S(atc/aGc)				white	R	R	1401a/g		R
4267-05@EuropeWest@2005	4267-05	ERS458023	this study	https://www.ebi.ac.uk/ena/browser/text-search?query=ERS458023	Europe/Russian W148 Outbreak	Germany	unknown	Germany	2005	6	3	R	R			R		R	S315T(agc/aCc)			R	#ff6600	S450L(tcg/tTg)	S450L(tcg/ttg)	no				R	Q38Q(caa/caG)C76C(tgc/tgT)	M306V(atg/Gtg)			R	K43R(aag/aGg)			R	L172P(ctg/cCg)				white
4293-05@EuropeWest@2005	4293-05	ERS2211595	this study	https://www.ebi.ac.uk/ena/browser/text-search?query=ERS2211595	Europe/Russian W148 Outbreak	Germany	unknown	Germany	2005	10	4	R	R		R	R	pre-XDR	R	S315T(agc/aCc)			R	#ff6600	S450L(tcg/tTg)	S450L(tcg/ttg)	yes		V517L(gtg/Ctg)		R	Q38Q(caa/caG)C76C(tgc/tgT)	G406A(ggc/gCc)			R	K43R(aag/aGg)	1401a/g		R	V139A(gtg/gCg)				white	R	R	1401a/g		R
4345-12@EuropeWest@2012	4345-12	ERS2211596	this study	https://www.ebi.ac.uk/ena/browser/text-search?query=ERS2211596	Europe/Russian W148 Outbreak	Germany	unknown	Germany	2012	7	2	R			R		pre-XDR	R	S315T(agc/aCc)			R	#ff6600	S450L(tcg/tTg)	S450L(tcg/ttg)	yes		V483G(gtg/gGg)		R	Q38Q(caa/caG)C76C(tgc/tgT)	M306V(atg/Gtg)			R	K43R(aag/aGg)	1401a/g							white	R	R	1401a/g		R
4349-06@EuropeWest@2006	4349-06	ERS2211597	this study	https://www.ebi.ac.uk/ena/browser/text-search?query=ERS2211597	Europe/Russian W148 Outbreak	Germany	unknown	Germany	2006	7	4	R	R		R	R	pre-XDR	R	S315T(agc/aCc)			R	#ff6600	S450L(tcg/tTg)D574E(gac/gaA)	S450L(tcg/tTg)	yes	D574E(gac/gaA)			R	Q38Q(caa/caG)C76C(tgc/tgT)	M306V(atg/Gtg)			R	K43R(aag/aGg)			R	P54R(ccg/cGg)				white	R			G362G(gga/ggG)-10g/a
4429-02@CentralAsia@2002	4429-02	ERS2211598	this study	https://www.ebi.ac.uk/ena/browser/text-search?query=ERS2211598	Europe/Russian W148 Outbreak	Kasachstan	unknown	Kazakhstan	2002	7	4	R	R		R	R	pre-XDR	R	S315T(agc/aCc)			R	#efc329	L452P(ctg/cCg)	L452P(ctg/cCg)	no				R	-16c/aQ38Q(caa/caG)C76C(tgc/tgT)				R	K43R(aag/aGg)			R	del403_539V131I(gtc/atc)D129G(gat/ggt)				white	R			-10g/a
4436-02@CentralAsia@2002	4436-02	ERS2211599	this study	https://www.ebi.ac.uk/ena/browser/text-search?query=ERS2211599	Europe/Russian W148 Outbreak	Kasachstan	unknown	Kazakhstan	2002	2	0							R	S315T(agc/aCc)				white			no	0				Q38Q(caa/caG)C76C(tgc/tgT)				R	K43R(aag/aGg)								white
4437-02@CentralAsia@2002	4437-02	ERS2211600	this study	https://www.ebi.ac.uk/ena/browser/text-search?query=ERS2211600	Europe/Russian W148 Outbreak	Kasachstan	unknown	Kazakhstan	2002	3	1	R						R	S315T(agc/aCc)				white			no	0			R	Q38Q(caa/caG)C76C(tgc/tgT)	Q497R(cag/cGg)			R	K43R(aag/aGg)								white
4448Tln-11@Estonia@2011	4448Tln-11	ERS2211601	this study	https://www.ebi.ac.uk/ena/browser/text-search?query=ERS2211601	Europe/Russian W148 Outbreak	Estonia	Estonia	Estonia	2011	6	3	R	R		R		pre-XDR	R	S315T(agc/aCc)			R	#ff6600	S450L(tcg/tTg)	S450L(tcg/ttg)	yes		F452S(ttc/tCc)		R	Q38Q(caa/caG)C76C(tgc/tgT)	M306V(atg/Gtg)			R	K43R(aag/aGg)			R	V155G(gtg/gGg)				white	R			-10g/a
4467-02@CentralAsia@2002	4467-02	ERS2211602	this study	https://www.ebi.ac.uk/ena/browser/text-search?query=ERS2211602	Europe/Russian W148 Outbreak	Kasachstan	unknown	Kazakhstan	2002	7	4	R	R		R	R	pre-XDR	R	S315T(agc/aCc)			R	#efc329	L452P(ctg/cCg)	L452P(ctg/cCg)	no				R	-16c/aQ38Q(caa/caG)C76C(tgc/tgT)				R	K43R(aag/aGg)			R	Q10P(cag/cCg)				white	R			-10g/a
4478Tln-03@Estonia@2003	4478Tln-03	ERS2211603	this study	https://www.ebi.ac.uk/ena/browser/text-search?query=ERS2211603	Europe/Russian W148 Outbreak	Estonia	Estonia	Estonia	2003	2	0							R	S315T(agc/aCc)				white			no	0				Q38Q(caa/caG)C76C(tgc/tgT)				R	K43R(aag/aGg)								white
4486-02@CentralAsia@2002	4486-02	ERS2211604	this study	https://www.ebi.ac.uk/ena/browser/text-search?query=ERS2211604	Europe/Russian W148 Outbreak	Kasachstan	unknown	Kazakhstan	2002	5	2	R				R		R	S315T(agc/aCc)			R	#005d75	H445Y(cac/Tac)	H445Y(cac/Tac)	yes		E702K(gag/Aag)		R	Q38Q(caa/caG)C76C(tgc/tgT)	M306I(atg/atT)			R	K43R(aag/aGg)								white
4489-10@EuropeWest@2010	4489-10	ERS457464	this study	https://www.ebi.ac.uk/ena/browser/text-search?query=ERS457464	Europe/Russian W148 Outbreak	Germany	unknown	Germany	2010	7	4	R	R		R	R	pre-XDR	R	S315T(agc/aCc)			R	#ff6600	S450L(tcg/tTg)	S450L(tcg/ttg)	yes			G31A(ggc/gCc)	R	Q38Q(caa/caG)C76C(tgc/tgT)	N296H(aat/Cat)M306I(atg/atA)			R	K43R(aag/aGg)			R	V139A(gtg/gCg)				white	R			-37g/t
4515-00@EuropeWest@2000	4515-00	ERS458127	this study	https://www.ebi.ac.uk/ena/browser/text-search?query=ERS458127	Europe/Russian W148 Outbreak	Germany	Germany	Germany	2000	4	1	R						R	S315T(agc/aCc)			R	#ff6600	S450L(tcg/tTg)	S450L(tcg/ttg)	no				R	Q38Q(caa/caG)C76C(tgc/tgT)	M306V(atg/Gtg)			R	K43R(aag/aGg)								white
4536-04@CentralAsia@2004	4536-04	ERS457072	DOI: 10.7554/eLife.38200	https://www.ebi.ac.uk/ena/browser/text-search?query=ERS457072	Europe/Russian W148 Outbreak	Uzbekistan_Karakalpakstan	unknown	Uzbekistan_Karakalpakstan	2004	5	2	R				R		R	S315T(agc/aCc)			R	#f9881a	T400A(acc/Gcc)S450L(tcg/tTg)	T400A(acc/Gcc)S450L(tcg/tTg)	no				R	Q38Q(caa/caG)C76C(tgc/tgT)	Q497R(cag/cGg)			R	K43R(aag/aGg)								white
454-00@EuropeWest@2000	454-00	ERS456908	this study	https://www.ebi.ac.uk/ena/browser/text-search?query=ERS456908	Europe/Russian W148 Outbreak	Germany	Germany	Germany	2000	4	1	R						R	S315T(agc/aCc)			R	#ff6600	S450L(tcg/tTg)	S450L(tcg/ttg)	yes			T187A(acc/Gcc)	R	Q38Q(caa/caG)C76C(tgc/tgT)	M306I(atg/atA)			R	K43R(aag/aGg)								white
4543-04@CentralAsia@2004	4543-04	ERS457447	DOI: 10.7554/eLife.38200	https://www.ebi.ac.uk/ena/browser/text-search?query=ERS457447	Europe/Russian W148 Outbreak	Uzbekistan_Karakalpakstan	unknown	Uzbekistan_Karakalpakstan	2004	5	2	R	R					R	S315T(agc/aCc)			R	#ff6600	P45S(ccg/Tcg)S450L(tcg/tTg)	S450L(tcg/tTg)	yes	P45S(ccg/Tcg)			R	Q38Q(caa/caG)C76C(tgc/tgT)	Q497R(cag/cGg)			R	K43R(aag/aGg)			R	-12t/g				white
459Tln-11@Estonia@2011	459Tln-11	ERS2211605	this study	https://www.ebi.ac.uk/ena/browser/text-search?query=ERS2211605	Europe/Russian W148 Outbreak	Estonia	Estonia	Estonia	2011	5	2	R			R		pre-XDR	R	S315T(agc/aCc)			R	#ff6600	S450L(tcg/tTg)	S450L(tcg/ttg)	yes		F452S(ttc/tCc)		R	Q38Q(caa/caG)C76C(tgc/tgT)	M306V(atg/Gtg)			R	K43R(aag/aGg)								white	R			-10g/a
46-05@Estonia@2005	46-05	ERS2211606	this study	https://www.ebi.ac.uk/ena/browser/text-search?query=ERS2211606	Europe/Russian W148 Outbreak	Estonia	Estonia	Estonia	2005	7	4	R	R	R	R		XDR	R	S315T(agc/aCc)			R	#ff6600	S450L(tcg/tTg)	S450L(tcg/ttg)	yes		F452S(ttc/tCc)		R	Q38Q(caa/caG)C76C(tgc/tgT)	M306V(atg/Gtg)			R	K43R(aag/aGg)			R	del240_249	R		A90V(gcg/gTg)	#0d99b5	R			-10g/a
4625-02@RussianFederation@2002	4625-02	ERS457052	this study	https://www.ebi.ac.uk/ena/browser/text-search?query=ERS457052	Europe/Russian W148 Outbreak	Germany	Russian Federation	Russian Federation	2002	7	4	R	R		R	R	pre-XDR	R	S315T(agc/aCc)			R	#ff6600	S450L(tcg/tTg)	S450L(tcg/ttg)	yes		F452S(ttc/tCc)		R	Q38Q(caa/caG)C76C(tgc/tgT)	M306V(atg/Gtg)			R	K43R(aag/aGg)			R	V93M(gtg/Atg)				white	R			-10g/a
4625Tln-08@Estonia@2008	4625Tln-08	ERS2211607	this study	https://www.ebi.ac.uk/ena/browser/text-search?query=ERS2211607	Europe/Russian W148 Outbreak	Estonia	Estonia	Estonia	2008	5	2	R			R		pre-XDR	R	S315T(agc/aCc)			R	#ff6600	S450L(tcg/tTg)	S450L(tcg/ttg)	yes		F452S(ttc/tCc)		R	Q38Q(caa/caG)C76C(tgc/tgT)	M306V(atg/Gtg)			R	K43R(aag/aGg)								white	R			-10g/a
464-11@EuropeWest@2011	464-11	ERS457352	this study	https://www.ebi.ac.uk/ena/browser/text-search?query=ERS457352	Europe/Russian W148 Outbreak	Germany	unknown	Germany	2011	6	3	R	R	R			pre-XDR	R	S315T(agc/aCc)			R	#ff6600	P45S(ccg/Tcg)S450L(tcg/tTg)	S450L(tcg/tTg)	yes	P45S(ccg/Tcg)	R1191C(cgc/Tgc)		R	Q38Q(caa/caG)C76C(tgc/tgT)	M306V(atg/Gtg)			R	K43R(aag/aGg)			R	F94S(ttc/tCc)	R		D94A(gac/gCc)	#efc329
4661-00@EuropeWest@2000	4661-00	ERS2211608	this study	https://www.ebi.ac.uk/ena/browser/text-search?query=ERS2211608	Europe/Russian W148 Outbreak	Germany	unknown	Germany	2000	2	0							R	S315T(agc/aCc)				white			no	0				Q38Q(caa/caG)C76C(tgc/tgT)				R	K43R(aag/aGg)								white
469-06@RussianFederation@2006	469-06	ERS2211609	this study	https://www.ebi.ac.uk/ena/browser/text-search?query=ERS2211609	Europe/Russian W148 Outbreak	Germany	Russian Federation	Russian Federation	2006	7	3	R	R			R		R	S315T(agc/aCc)			R	#ff6600	S450L(tcg/tTg)	S450L(tcg/ttg)	yes		V517L(gtg/Ctg)		R	Q38Q(caa/caG)C76C(tgc/tgT)	M306V(atg/Gtg)			R	K43R(aag/aGg)			R	F94C(ttc/tGc)				white
474-05@Abkhazia@2005	474-05	ERS458638	DOI: 10.1038/ng.3195	https://www.ebi.ac.uk/ena/browser/text-search?query=ERS458638	Europe/Russian W148 Outbreak	Abkhazia	unknown	Abkhazia	2005	4	1					R		R	S315T(agc/aCc)			R	#ff6600	S450L(tcg/tTg)	S450L(tcg/ttg)	yes		D485Y(gat/Tat)			Q38Q(caa/caG)C76C(tgc/tgT)	N296H(aat/Cat)			R	K43R(aag/aGg)								white
4769-05@Abkhazia@2005	4769-05	ERS457425	DOI: 10.1038/ng.3195	https://www.ebi.ac.uk/ena/browser/text-search?query=ERS457425	Europe/Russian W148 Outbreak	Abkhazia	unknown	Abkhazia	2005	5	1	R						R	S315T(agc/aCc)			R	#ff6600	S450L(tcg/tTg)	S450L(tcg/ttg)	yes		V517L(gtg/Ctg)		R	Q38Q(caa/caG)C76C(tgc/tgT)	Q497R(cag/cGg)			R	K43R(aag/aGg)								white
477-07@Estonia@2007	477-07	ERS2211610	this study	https://www.ebi.ac.uk/ena/browser/text-search?query=ERS2211610	Europe/Russian W148 Outbreak	Estonia	Estonia	Estonia	2007	5	2	R			R		pre-XDR	R	S315T(agc/aCc)			R	#ff6600	S450L(tcg/tTg)	S450L(tcg/ttg)	yes		F452S(ttc/tCc)		R	Q38Q(caa/caG)C76C(tgc/tgT)	M306V(atg/Gtg)			R	K43R(aag/aGg)								white	R			-10g/a
4776-05@Abkhazia@2005	4776-05	ERS2211611	this study	https://www.ebi.ac.uk/ena/browser/text-search?query=ERS2211611	Europe/Russian W148 Outbreak	Abkhazia	unknown	Abkhazia	2005	6	2	R	R					R	S315T(agc/aCc)			R	#ff6600	S450L(tcg/tTg)	S450L(tcg/ttg)	yes		K1152N(aag/aaT)		R	-11c/tQ38Q(caa/caG)C76C(tgc/tgT)	M306V(atg/Gtg)			R	K43R(aag/aGg)			R	A102P(gcg/ccg)				white
4849-03@EuropeWest@2003	4849-03	ERS456953	this study	https://www.ebi.ac.uk/ena/browser/text-search?query=ERS456953	Europe/Russian W148 Outbreak	Germany	unknown	Germany	2003	3	0							R	S315T(agc/aCc)			R	#ff6600	S450L(tcg/tTg)	S450L(tcg/ttg)	yes		D485H(gat/Cat)			Q38Q(caa/caG)C76C(tgc/tgT)				R	K43R(aag/aGg)								white
4895-99@Estonia@1999	4895-99	ERS2211612	this study	https://www.ebi.ac.uk/ena/browser/text-search?query=ERS2211612	Europe/Russian W148 Outbreak	Estonia	Estonia	Estonia	1999	7	4	R	R	R	R		XDR	R	S315T(agc/aCc)			R	#ff6600	S450L(tcg/tTg)	S450L(tcg/ttg)	yes		F452S(ttc/tCc)		R	Q38Q(caa/caG)C76C(tgc/tgT)	M306V(atg/Gtg)			R	K43R(aag/aGg)			R	A171P(gcg/Ccg)	R		D94N(gac/Aac)	#ff6600	R			-10g/a
4897-05@EuropeWest@2005	4897-05	ERS458625	this study	https://www.ebi.ac.uk/ena/browser/text-search?query=ERS458625	Europe/Russian W148 Outbreak	Germany	unknown	Germany	2005	7	4	R	R		R	R	pre-XDR	R	S315T(agc/aCc)			R	#ff6600	S450L(tcg/tTg)V496A(gtg/gCg)	S450L(tcg/tTg)	yes	V496A(gtg/gCg)			R	Q38Q(caa/caG)C76C(tgc/tgT)	M306I(atg/atA)			R	K43R(aag/aGg)			R	Y64D(tat/Gat)				white	R			-12c/t
4898Tln-11@Estonia@2011	4898Tln-11	ERS2211613	this study	https://www.ebi.ac.uk/ena/browser/text-search?query=ERS2211613	Europe/Russian W148 Outbreak	Estonia	Estonia	Estonia	2011	5	2	R			R		pre-XDR	R	S315T(agc/aCc)			R	#ff6600	S450L(tcg/tTg)	S450L(tcg/ttg)	yes		F452S(ttc/tCc)		R	Q38Q(caa/caG)C76C(tgc/tgT)	M306V(atg/Gtg)			R	K43R(aag/aGg)								white	R			-10g/a
4902Tln-04@Belarus@2004	4902Tln-04	ERS2211614	this study	https://www.ebi.ac.uk/ena/browser/text-search?query=ERS2211614	Europe/Russian W148 Outbreak	Estonia	Belarus	Belarus	2004	5	2	R	R					R	S315T(agc/aCc)			R	#f88ef9	del1293_1303	del1293_1303	yes		L1176L(ttg/ttA)		R	Q38Q(caa/caG)C76C(tgc/tgT)	M306I(atg/atA)			R	K43R(aag/aGg)			R	W68L(tgg/tTg)				white
4940-09@EuropeWest@2009	4940-09	ERS457897	this study	https://www.ebi.ac.uk/ena/browser/text-search?query=ERS457897	Europe/Russian W148 Outbreak	Germany	unknown	Germany	2009	5	2	R	R					R	S315T(agc/aCc)			R	#ff6600	S450L(tcg/tTg)R552C(cgc/Tgc)	S450L(tcg/tTg)	yes	R552C(cgc/Tgc)			R	Q38Q(caa/caG)C76C(tgc/tgT)	D328G(gat/gGt)G406A(ggc/gCc)			R	K43R(aag/aGg)			R	L27P(ctg/cCg)				white
4947Tln-11@Estonia@2011	4947Tln-11	ERS2211615	this study	https://www.ebi.ac.uk/ena/browser/text-search?query=ERS2211615	Europe/Russian W148 Outbreak	Estonia	Estonia	Estonia	2011	5	2	R			R		pre-XDR	R	S315T(agc/aCc)			R	#ff6600	S450L(tcg/tTg)	S450L(tcg/ttg)	yes		F452S(ttc/tCc)		R	Q38Q(caa/caG)C76C(tgc/tgT)	M306V(atg/Gtg)			R	K43R(aag/aGg)								white	R			-10g/a
4952-06@EuropeWest@2006	4952-06	ERS457887	this study	https://www.ebi.ac.uk/ena/browser/text-search?query=ERS457887	Europe/Russian W148 Outbreak	Germany	unknown	Germany	2006	4	1					R		R	S315T(agc/aCc)			R	#ff6600	S450L(tcg/tTg)	S450L(tcg/ttg)	yes		P434A(ccg/Gcg)			Q38Q(caa/caG)C76C(tgc/tgT)	N296H(aat/Cat)			R	K43R(aag/aGg)						I206S(atc/aGc)		white
4961-08@EuropeWest@2008	4961-08	ERS2211616	this study	https://www.ebi.ac.uk/ena/browser/text-search?query=ERS2211616	Europe/Russian W148 Outbreak	Germany	unknown	Germany	2008	6	2	R	R					R	S315T(agc/aCc)			R	#ff6600	S450L(tcg/tTg)	S450L(tcg/ttg)	yes		K1152N(aag/aaT)		R	-11c/tQ38Q(caa/caG)C76C(tgc/tgT)	M306V(atg/Gtg)			R	K43R(aag/aGg)			R	G97R(ggt/Cgt)				white
4968-03@EuropeWest@2003	4968-03	ERS456810	this study	https://www.ebi.ac.uk/ena/browser/text-search?query=ERS456810	Europe/Russian W148 Outbreak	Germany	unknown	Germany	2003	6	3	R	R			R		R	S315T(agc/aCc)			R	#ff6600	S450L(tcg/tTg)	S450L(tcg/ttg)	yes		E488Q(gaa/Caa)L558L(ttg/ttA)		R	Q38Q(caa/caG)C76C(tgc/tgT)	M306V(atg/Gtg)			R	K43R(aag/aGg)			R	P62L(ccg/cTg)				white
50-12@Estonia@2012	50-12	ERS2211617	this study	https://www.ebi.ac.uk/ena/browser/text-search?query=ERS2211617	Europe/Russian W148 Outbreak	Estonia	Estonia	Estonia	2012	6	3	R	R		R		pre-XDR	R	S315T(agc/aCc)			R	#ff6600	S450L(tcg/tTg)	S450L(tcg/ttg)	yes		F452S(ttc/tCc)		R	Q38Q(caa/caG)C76C(tgc/tgT)	M306V(atg/Gtg)			R	K43R(aag/aGg)			R	R140P(cgc/cCc)				white	R			-10g/a
5033-12@EuropeWest@2012	5033-12	ERS457746	this study	https://www.ebi.ac.uk/ena/browser/text-search?query=ERS457746	Europe/Russian W148 Outbreak	Germany	unknown	Germany	2012	4	1					R		R	S315T(agc/aCc)			R	#ff6600	S450L(tcg/tTg)	S450L(tcg/ttg)	yes		D485Y(gat/Tat)			Q38Q(caa/caG)C76C(tgc/tgT)	N296H(aat/Cat)			R	K43R(aag/aGg)								white
5043Tln-05@RussianFederation@2005	5043Tln-05	ERS2211618	this study	https://www.ebi.ac.uk/ena/browser/text-search?query=ERS2211618	Europe/Russian W148 Outbreak	Estonia	Russian Federation	Russian Federation	2005	4	1		R					R	S315T(agc/aCc)			R	#ff6600	S450L(tcg/tTg)	S450L(tcg/ttg)	no					Q38Q(caa/caG)C76C(tgc/tgT)				R	K43R(aag/aGg)			R	G105D(ggc/gAc)				white
514-07@EuropeWest@2007	514-07	ERS2211619	this study	https://www.ebi.ac.uk/ena/browser/text-search?query=ERS2211619	Asian/Africa 2	Germany	unknown	Germany	2007	5	2	R	R					R	S315T(agc/aCc)			R	#ff6600	S450L(tcg/tTg)	S450L(tcg/ttg)	yes		W484S(tgg/tCg)		R	C76C(tgc/tgT)	M306I(atg/atA)	E434K(gaa/Aaa)		R	K43R(aag/aGg)			R	H71R(cat/cGt)			T267I(acc/aTc)	white
5157Tln-11@Estonia@2011	5157Tln-11	ERS2211620	this study	https://www.ebi.ac.uk/ena/browser/text-search?query=ERS2211620	Europe/Russian W148 Outbreak	Estonia	Estonia	Estonia	2011	5	2	R			R		pre-XDR	R	S315T(agc/aCc)			R	#ff6600	S450L(tcg/tTg)	S450L(tcg/ttg)	yes		F452S(ttc/tCc)		R	Q38Q(caa/caG)C76C(tgc/tgT)	M306V(atg/Gtg)			R	K43R(aag/aGg)								white	R			-10g/a
5158-12@EuropeWest@2012	5158-12	ERS457655	this study	https://www.ebi.ac.uk/ena/browser/text-search?query=ERS457655	Europe/Russian W148 Outbreak	Germany	unknown	Germany	2012	5	2	R	R					R	S315T(agc/aCc)			R	#ff6600	S450L(tcg/tTg)	S450L(tcg/ttg)	yes		D485N(gat/Aat)		R	-16c/tQ38Q(caa/caG)C76C(tgc/tgT)				R	K43R(aag/aGg)			R	T76P(act/Cct)				white
515Tln-12@Estonia@2012	515Tln-12	ERS2211621	this study	https://www.ebi.ac.uk/ena/browser/text-search?query=ERS2211621	Europe/Russian W148 Outbreak	Estonia	Estonia	Estonia	2012	7	4	R	R	R	R		XDR	R	S315T(agc/aCc)			R	#ff6600	S450L(tcg/tTg)	S450L(tcg/ttg)	yes		F452S(ttc/tCc)		R	Q38Q(caa/caG)C76C(tgc/tgT)	M306V(atg/Gtg)			R	K43R(aag/aGg)			R	del116	R		D94G(gac/gGc)	#cd2c22	R			-10g/a
520Tln-07@Estonia@2007	520Tln-07	ERS2211622	this study	https://www.ebi.ac.uk/ena/browser/text-search?query=ERS2211622	Europe/Russian W148 Outbreak	Estonia	Estonia	Estonia	2007	2	0							R	S315T(agc/aCc)				white			no	0				Q38Q(caa/caG)C76C(tgc/tgT)				R	K43R(aag/aGg)								white
5219-04@EuropeWest@2004	5219-04	ERS457233	this study	https://www.ebi.ac.uk/ena/browser/text-search?query=ERS457233	Europe/Russian W148 Outbreak	Germany	unknown	Germany	2004	7	4	R	R	R		R	pre-XDR	R	S315T(agc/aCc)	-8t/c		R	#ff6600	S450L(tcg/tTg)	S450L(tcg/ttg)	yes		I491T(atc/aCc)		R	-16c/tQ38Q(caa/caG)C76C(tgc/tgT)	M306I(atg/atA)			R	K43R(aag/aGg)			R	W68G(tgg/Ggg)	R		D94G(gac/gGc)	#cd2c22
523-05@Abkhazia@2005	523-05	ERS2211623	this study	https://www.ebi.ac.uk/ena/browser/text-search?query=ERS2211623	Europe/Russian W148 Outbreak	Abkhazia	unknown	Abkhazia	2005	5	2	R				R		R	S315T(agc/aCc)			R	#ff6600	S450L(tcg/tTg)	S450L(tcg/ttg)	yes		H525N(cac/Aac)		R	Q38Q(caa/caG)C76C(tgc/tgT)	M306L(atg/Ctg)			R	K43R(aag/aGg)								white
53-02@CentralAsia@2002	53-02	ERS458058	DOI: 10.7554/eLife.38200	https://www.ebi.ac.uk/ena/browser/text-search?query=ERS458058	Europe/Russian W148 Outbreak	Uzbekistan_Karakalpakstan	unknown	Uzbekistan_Karakalpakstan	2002	5	2	R				R		R	S315T(agc/aCc)			R	#f9881a	T400A(acc/Gcc)S450L(tcg/tTg)	T400A(acc/Gcc)S450L(tcg/tTg)	no				R	Q38Q(caa/caG)C76C(tgc/tgT)	Q497R(cag/cGg)			R	K43R(aag/aGg)								white
5336Tln-02@Estonia@2002	5336Tln-02	ERS2211624	this study	https://www.ebi.ac.uk/ena/browser/text-search?query=ERS2211624	Europe/Russian W148 Outbreak	Estonia	Estonia	Estonia	2002	5	2	R			R		pre-XDR	R	S315T(agc/aCc)			R	#ff6600	S450L(tcg/tTg)	S450L(tcg/ttg)	yes		F452S(ttc/tCc)		R	Q38Q(caa/caG)C76C(tgc/tgT)	M306V(atg/Gtg)			R	K43R(aag/aGg)								white	R			-10g/a
5467-07@RussianFederation@2007	5467-07	ERS457013	this study	https://www.ebi.ac.uk/ena/browser/text-search?query=ERS457013	Europe/Russian W148 Outbreak	Germany	Russian Federation	Russian Federation	2007	6	2	R	R					R	S315T(agc/aCc)			R	#ff6600	S450L(tcg/tTg)	S450L(tcg/ttg)	yes		V517L(gtg/Ctg)		R	Q38Q(caa/caG)C76C(tgc/tgT)D176H(gac/Cac)	Q497R(cag/cGg)			R	K43R(aag/aGg)			R	Y99_(tac/taA)				white
5473-01@EuropeWest@2001	5473-01	ERS456822	this study	https://www.ebi.ac.uk/ena/browser/text-search?query=ERS456822	Europe/Russian W148 Outbreak	Germany	Germany	Germany	2001	7	2	R			R		pre-XDR	R	S315T(agc/aCc)			R	#0d99b5	H445N(cac/Aac)I491M(atc/atG)	H445N(cac/Aac)I491M(atc/atG)	no				R	Q38Q(caa/caG)C76C(tgc/tgT)	M306V(atg/Gtg)			R	K43R(aag/aGg)	1401a/g							white	R	R	1401a/g		R
5483Tln-11@Estonia@2011	5483Tln-11	ERS2211625	this study	https://www.ebi.ac.uk/ena/browser/text-search?query=ERS2211625	Europe/Russian W148 Outbreak	Estonia	Estonia	Estonia	2011	6	3	R	R		R		pre-XDR	R	S315T(agc/aCc)			R	#ff6600	S450L(tcg/tTg)	S450L(tcg/ttg)	yes		F452S(ttc/tCc)		R	Q38Q(caa/caG)C76C(tgc/tgT)	M306V(atg/Gtg)			R	K43R(aag/aGg)			R	P54Q(ccg/cAg)				white	R			-10g/a
5509Tln-11@Estonia@2011	5509Tln-11	ERS2211626	this study	https://www.ebi.ac.uk/ena/browser/text-search?query=ERS2211626	Europe/Russian W148 Outbreak	Estonia	Estonia	Estonia	2011	5	2	R			R		pre-XDR	R	S315T(agc/aCc)			R	#ff6600	S450L(tcg/tTg)	S450L(tcg/ttg)	yes		F452S(ttc/tCc)		R	Q38Q(caa/caG)C76C(tgc/tgT)	M306V(atg/Gtg)		P772P(ccg/ccA)	R	K43R(aag/aGg)								white	R			-10g/a
5510-00@EuropeWest@2000	5510-00	ERS456821	this study	https://www.ebi.ac.uk/ena/browser/text-search?query=ERS456821	Europe/Russian W148 Outbreak	Germany	Germany	Germany	2000	4	1	R						R	S315T(agc/aCc)			R	#005d75	H445Y(cac/Tac)	H445Y(cac/Tac)	no				R	Q38Q(caa/caG)C76C(tgc/tgT)	M306I(atg/atA)			R	K43R(aag/aGg)							R376L(cgc/cTc)	white
55-12@Estonia@2012	55-12	ERS2211627	this study	https://www.ebi.ac.uk/ena/browser/text-search?query=ERS2211627	Europe/Russian W148 Outbreak	Estonia	Estonia	Estonia	2012	7	4	R	R	R	R		XDR	R	S315T(agc/aCc)			R	#ff6600	S450L(tcg/tTg)	S450L(tcg/ttg)	yes		F452S(ttc/tCc)		R	Q38Q(caa/caG)C76C(tgc/tgT)	M306V(atg/Gtg)			R	K43R(aag/aGg)	1t/c		R	Q141P(cag/cCg)	R		S91P(tcg/Ccg)	#004152	R		1t/c	-10g/a
5529-99@EuropeWest@1999	5529-99	ERS457347	this study	https://www.ebi.ac.uk/ena/browser/text-search?query=ERS457347	Europe/Russian W148 Outbreak	Germany	Germany	Germany	1999	5	2				R	R	pre-XDR	R	S315T(agc/aCc)			R	#ff6600	S450L(tcg/tTg)	S450L(tcg/ttg)	yes		H525N(cac/Aac)			Q38Q(caa/caG)C76C(tgc/tgT)				R	K43R(aag/aGg)								white	R			-10g/a
5536-07@EuropeWest@2007	5536-07	ERS2211628	this study	https://www.ebi.ac.uk/ena/browser/text-search?query=ERS2211628	Europe/Russian W148 Outbreak	Germany	unknown	Germany	2007	4	1	R						R	S315T(agc/aCc)			R	#ff6600	S450L(tcg/tTg)	S450L(tcg/ttg)	yes		E1033G(gag/gGg)		R	-16c/tQ38Q(caa/caG)C76C(tgc/tgT)				R	K43R(aag/aGg)								white
5555-01@Yugoslavia@2001	5555-01	ERS2211629	this study	https://www.ebi.ac.uk/ena/browser/text-search?query=ERS2211629	Europe/Russian W148 Outbreak	Germany	former Yugoslavia	former Yugoslavia	2001	9	4	R	R		R	R	pre-XDR	R	S315T(agc/aCc)	-8t/c		R	#ff6600	S450L(tcg/tTg)	S450L(tcg/ttg)	no				R	Q38Q(caa/caG)C76C(tgc/tgT)	M306I(atg/atA)			R	K43R(aag/aGg)	1401a/g		R	M175V(atg/Gtg)				white	R	R	1401a/g		R
5574-01@CentralAsia@2001	5574-01	ERS457568	DOI: 10.7554/eLife.38200	https://www.ebi.ac.uk/ena/browser/text-search?query=ERS457568	Europe/Russian W148 Outbreak	Uzbekistan_Karakalpakstan	unknown	Uzbekistan_Karakalpakstan	2001	4	1	R						R	S315T(agc/aCc)			R	#ff6600	S450L(tcg/tTg)	S450L(tcg/ttg)	yes			T181I(acc/aTc)	R	Q38Q(caa/caG)C76C(tgc/tgT)	D328H(gat/Cat)			R	K43R(aag/aGg)								white
5577-04@Ukraine@2004	5577-04	ERS2211630	this study	https://www.ebi.ac.uk/ena/browser/text-search?query=ERS2211630	Europe/Russian W148 Outbreak	Germany	Ukraine	Ukraine	2004	7	2	R			R		pre-XDR	R	S315T(agc/aCc)			R	#ff6600	S450L(tcg/tTg)	S450L(tcg/ttg)	yes		E1033K(gag/Aag)		R	Q38Q(caa/caG)C76C(tgc/tgT)	Y319C(tat/tGt)			R	K43R(aag/aGg)	1401a/g							white	R	R	1401a/g		R
5619Tln-11@Estonia@2011	5619Tln-11	ERS2211631	this study	https://www.ebi.ac.uk/ena/browser/text-search?query=ERS2211631	Europe/Russian W148 Outbreak	Estonia	Estonia	Estonia	2011	5	2	R			R		pre-XDR	R	S315T(agc/aCc)			R	#ff6600	S450L(tcg/tTg)	S450L(tcg/ttg)	yes		F452S(ttc/tCc)		R	Q38Q(caa/caG)C76C(tgc/tgT)	M306V(atg/Gtg)			R	K43R(aag/aGg)								white	R			-10g/a
5659-01@Yugoslavia@2001	5659-01	ERS457985	this study	https://www.ebi.ac.uk/ena/browser/text-search?query=ERS457985	Europe/Russian W148 Outbreak	Germany	Kososvo	Kososvo	2001	4	1	R						R	S315T(agc/aCc)			R	#ff6600	S450L(tcg/tTg)	S450L(tcg/ttg)	yes			T187A(acc/Gcc)	R	Q38Q(caa/caG)C76C(tgc/tgT)	M306I(atg/atA)			R	K43R(aag/aGg)								white
5686-09@EuropeWest@2009	5686-09	ERS458305	this study	https://www.ebi.ac.uk/ena/browser/text-search?query=ERS458305	Europe/Russian W148 Outbreak	Germany	unknown	Germany	2009	8	4	R	R	R		R	pre-XDR	R	S315T(agc/aCc)	-45c/g		R	#ff6600	S450L(tcg/tTg)	S450L(tcg/ttg)	yes		D485Y(gat/Tat)		R	-16c/tQ38Q(caa/caG)C76C(tgc/tgT)	N296H(aat/Cat)T642A(acc/Gcc)			R	K43R(aag/aGg)			R	H71R(cat/cGt)	R		D94A(gac/gCc)R474R(cgg/cgA)	#efc329
5712-95@RussianFederation@1995	5712-95	ERS457252	DOI: 10.1038/ng.3195	https://www.ebi.ac.uk/ena/browser/text-search?query=ERS457252	Europe/Russian W148 Outbreak	Germany	Russian Federation	Russian Federation	1995	4	1	R						R	S315T(agc/aCc)			R	#ff6600	S450L(tcg/tTg)	S450L(tcg/ttg)	yes		D747A(gac/gCc)		R	Q38Q(caa/caG)C76C(tgc/tgT)	M306I(atg/atC)			R	K43R(aag/aGg)								white
5729Tln-02@Estonia@2002	5729Tln-02	ERS2211632	this study	https://www.ebi.ac.uk/ena/browser/text-search?query=ERS2211632	Europe/Russian W148 Outbreak	Estonia	Estonia	Estonia	2002	5	2	R			R		pre-XDR	R	S315T(agc/aCc)			R	#ff6600	S450L(tcg/tTg)	S450L(tcg/ttg)	yes		F452S(ttc/tCc)		R	Q38Q(caa/caG)C76C(tgc/tgT)	M306V(atg/Gtg)			R	K43R(aag/aGg)								white	R			-10g/a
578-10@EuropeWest@2010	578-10	ERS2211633	this study	https://www.ebi.ac.uk/ena/browser/text-search?query=ERS2211633	Europe/Russian W148 Outbreak	Germany	unknown	Germany	2010	9	4	R	R		R	R	pre-XDR	R	S315T(agc/aCc)			R	#ff6600	S450L(tcg/tTg)R827C(cgc/Tgc)	S450L(tcg/tTg)	yes	R827C(cgc/Tgc)			R	Q38Q(caa/caG)C76C(tgc/tgT)	M306V(atg/Gtg)			R	K43R(aag/aGg)	1401a/g		R	Q141P(cag/cCg)				white	R	R	1401a/g		R
5860-01@EuropeWest@2001	5860-01	ERS2211634	this study	https://www.ebi.ac.uk/ena/browser/text-search?query=ERS2211634	Europe/Russian W148 Outbreak	Germany	unknown	Germany	2001	10	5	R	R	R	R	R	XDR	R	S315T(agc/aCc)			R	#ff6600	S450L(tcg/tTg)	S450L(tcg/ttg)	yes		I491T(atc/aCc)		R	Q38Q(caa/caG)C76C(tgc/tgT)	M306I(atg/atC)			R	K43R(aag/aGg)	1401a/g		R	D63H(gac/Cac)	R		A90V(gcg/gTg)D94G(gac/gGc)	#0d99b5	R	R	1401a/g	-37g/t	R
5896Tln-11@Estonia@2011	5896Tln-11	ERS2211635	this study	https://www.ebi.ac.uk/ena/browser/text-search?query=ERS2211635	Europe/Russian W148 Outbreak	Estonia	Estonia	Estonia	2011	5	2	R			R		pre-XDR	R	S315T(agc/aCc)			R	#ff6600	S450L(tcg/tTg)	S450L(tcg/ttg)	yes		F452S(ttc/tCc)		R	Q38Q(caa/caG)C76C(tgc/tgT)	M306V(atg/Gtg)			R	K43R(aag/aGg)								white	R			-10g/a
590-02@Estonia@2002	590-02	ERS2211636	this study	https://www.ebi.ac.uk/ena/browser/text-search?query=ERS2211636	Europe/Russian W148 Outbreak	Estonia	Estonia	Estonia	2002	5	2	R			R		pre-XDR	R	S315T(agc/aCc)			R	#ff6600	S450L(tcg/tTg)	S450L(tcg/ttg)	yes		F452S(ttc/tCc)		R	Q38Q(caa/caG)C76C(tgc/tgT)	M306V(atg/Gtg)			R	K43R(aag/aGg)								white	R			-10g/a
5917-98@EuropeWest@1998	5917-98	ERS456797	this study	https://www.ebi.ac.uk/ena/browser/text-search?query=ERS456797	Europe/Russian W148 Outbreak	Germany	Germany	Germany	1998	5	2	R			R		pre-XDR	R	S315T(agc/aCc)			R	#ff6600	S450L(tcg/tTg)	S450L(tcg/ttg)	yes		F452S(ttc/tCc)		R	Q38Q(caa/caG)C76C(tgc/tgT)	M306V(atg/Gtg)		P772P(ccg/cca)	R	K43R(aag/aGg)								white	R			-10g/a
5962-00@EuropeWest@2000	5962-00	ERS457333	this study	https://www.ebi.ac.uk/ena/browser/text-search?query=ERS457333	Europe/Russian W148 Outbreak	Germany	Germany	Germany	2000	4	1	R						R	S315T(agc/aCc)			R	#ff6600	S450L(tcg/tTg)	S450L(tcg/ttg)	yes			T187A(acc/Gcc)	R	Q38Q(caa/caG)C76C(tgc/tgT)	M306I(atg/atA)			R	K43R(aag/aGg)								white
60-11@Estonia@2011	60-11	ERS2211637	this study	https://www.ebi.ac.uk/ena/browser/text-search?query=ERS2211637	Europe/Russian W148 Outbreak	Estonia	Estonia	Estonia	2011	6	3	R			R	R	pre-XDR	R	S315T(agc/aCc)			R	#ff6600	S450L(tcg/tTg)	S450L(tcg/ttg)	yes		F452S(ttc/tCc)		R	Q38Q(caa/caG)C76C(tgc/tgT)	M306V(atg/Gtg)			R	K43R(aag/aGg)								white	R			-10g/a
6081Tln-06@Estonia@2006	6081Tln-06	ERS2211424	this study	https://www.ebi.ac.uk/ena/browser/text-search?query=ERS2211424	Europe/Russian W148 Outbreak	Estonia	Estonia	Estonia	2006	5	2	R			R		pre-XDR	R	S315T(agc/aCc)			R	#ff6600	S450L(tcg/tTg)	S450L(tcg/ttg)	yes		F452S(ttc/tCc)		R	Q38Q(caa/caG)C76C(tgc/tgT)	M306V(atg/Gtg)			R	K43R(aag/aGg)								white	R			-10g/a
6103-09@EuropeWest@2009	6103-09	ERS457596	this study	https://www.ebi.ac.uk/ena/browser/text-search?query=ERS457596	Europe/Russian W148 Outbreak	Germany	unknown	Germany	2009	7	3	R	R			R		R	S315T(agc/aCc)			R	#ff6600	S450L(tcg/tTg)	S450L(tcg/ttg)	yes		L449R(ctg/cGg)		R	Q38Q(caa/caG)C76C(tgc/tgT)	G406A(ggc/gCc)	H88R(cac/cGc)		R	K43R(aag/aGg)			R	I31S(atc/aGc)				white
6130-01@EuropeWest@2001	6130-01	ERS2211638	this study	https://www.ebi.ac.uk/ena/browser/text-search?query=ERS2211638	Europe/Russian W148 Outbreak	Germany	unknown	Germany	2001	4	1					R		R	S315T(agc/aCc)	-15c/t			white			no	0				Q38Q(caa/caG)C76C(tgc/tgT)				R	K43R(aag/aGg)								white
6162-04@RussianFederation@2004	6162-04	ERS458634	this study	https://www.ebi.ac.uk/ena/browser/text-search?query=ERS458634	Europe/Russian W148 Outbreak	Germany	Russian Federation	Russian Federation	2004	5	2	R	R					R	S315T(agc/aCc)			R	#ff6600	S450L(tcg/tTg)	S450L(tcg/ttg)	yes		V517L(gtg/Ctg)		R	Q38Q(caa/caG)C76C(tgc/tgT)	D328V(gat/gTt)L402V(ctg/Gtg)			R	K43R(aag/aGg)			R	V180A(gtc/gCc)				white
6164-08@EuropeWest@2008	6164-08	ERS457193	this study	https://www.ebi.ac.uk/ena/browser/text-search?query=ERS457193	Europe/Russian W148 Outbreak	Germany	unknown	Germany	2008	3	0							R	S315T(agc/aCc)			R	#ff6600	S450L(tcg/tTg)	S450L(tcg/ttg)	yes		I491V(atc/Gtc)			Q38Q(caa/caG)C76C(tgc/tgT)	D354A(gac/gCc)			R	K43R(aag/aGg)								white
6168-01@Estonia@2001	6168-01	ERS2211639	this study	https://www.ebi.ac.uk/ena/browser/text-search?query=ERS2211639	Europe/Russian W148 Outbreak	Estonia	Estonia	Estonia	2001	5	2	R			R		pre-XDR	R	S315T(agc/aCc)			R	#ff6600	S450L(tcg/tTg)	S450L(tcg/ttg)	yes		F452S(ttc/tCc)		R	Q38Q(caa/caG)C76C(tgc/tgT)	M306V(atg/Gtg)			R	K43R(aag/aGg)								white	R			-10g/a
6171Tln-11@Estonia@2011	6171Tln-11	ERS2211640	this study	https://www.ebi.ac.uk/ena/browser/text-search?query=ERS2211640	Europe/Russian W148 Outbreak	Estonia	Estonia	Estonia	2011	7	4	R	R	R	R		XDR	R	S315T(agc/aCc)			R	#ff6600	S450L(tcg/tTg)	S450L(tcg/ttg)	yes		F452S(ttc/tCc)		R	Q38Q(caa/caG)C76C(tgc/tgT)	M306V(atg/Gtg)			R	K43R(aag/aGg)	1t/c		R	Q141P(cag/cCg)	R		S91P(tcg/Ccg)	#004152	R		1t/c	-10g/a
6197-05@Ukraine@2005	6197-05	ERS458028	this study	https://www.ebi.ac.uk/ena/browser/text-search?query=ERS458028	Europe/Russian W148 Outbreak	Germany	Ukraine	Ukraine	2005	5	2	R			R		pre-XDR	R	S315T(agc/aCc)			R	#ff6600	S450L(tcg/tTg)	S450L(tcg/ttg)	yes		G519R(ggc/Cgc)		R	Q38Q(caa/caG)C76C(tgc/tgT)	M306I(atg/atA)			R	K43R(aag/aGg)								white	R			-10c/g
6204Tln-03@Estonia@2003	6204Tln-03	ERS2211641	this study	https://www.ebi.ac.uk/ena/browser/text-search?query=ERS2211641	Europe/Russian W148 Outbreak	Estonia	Estonia	Estonia	2003	5	2	R			R		pre-XDR	R	S315T(agc/aCc)			R	#ff6600	S450L(tcg/tTg)	S450L(tcg/ttg)	yes		F452S(ttc/tCc)		R	Q38Q(caa/caG)C76C(tgc/tgT)	M306V(atg/Gtg)			R	K43R(aag/aGg)								white	R			-10g/a
624-01@EuropeWest@2001	624-01	ERS458279	this study	https://www.ebi.ac.uk/ena/browser/text-search?query=ERS458279	Europe/Russian W148 Outbreak	Germany	Germany	Germany	2001	5	2	R				R		R	S315T(agc/aCc)			R	#ff6600	S450L(tcg/tTg)	S450L(tcg/ttg)	no				R	-12c/tQ38Q(caa/caG)C76C(tgc/tgT)				R	K43R(aag/aGg)								white
6244-00@EuropeWest@2000	6244-00	ERS2211642	this study	https://www.ebi.ac.uk/ena/browser/text-search?query=ERS2211642	Europe/Russian W148 Outbreak	Germany	Germany	Germany	2000	3	0							R	S315T(agc/aCc)			R	#ff6600	S450L(tcg/tTg)	S450L(tcg/ttg)	no					Q38Q(caa/caG)C76C(tgc/tgT)				R	K43R(aag/aGg)								white
6258Tln-08@Estonia@2008	6258Tln-08	ERS2211643	this study	https://www.ebi.ac.uk/ena/browser/text-search?query=ERS2211643	Europe/Russian W148 Outbreak	Estonia	Estonia	Estonia	2008	5	2	R			R		pre-XDR	R	S315T(agc/aCc)			R	#ff6600	S450L(tcg/tTg)	S450L(tcg/ttg)	yes		F452S(ttc/tCc)		R	Q38Q(caa/caG)C76C(tgc/tgT)	M306V(atg/Gtg)			R	K43R(aag/aGg)								white	R			-10g/a
6300-00@EuropeWest@2000	6300-00	ERS2211644	this study	https://www.ebi.ac.uk/ena/browser/text-search?query=ERS2211644	Europe/Russian W148 Outbreak	Germany	Germany	Germany	2000	4	1		R					R	S315T(agc/aCc)			R	#ff6600	S450L(tcg/tTg)	S450L(tcg/ttg)	yes		P434R(ccg/cGg)			Q38Q(caa/caG)C76C(tgc/tgT)				R	K43R(aag/aGg)			R	D12A(gac/gCc)				white
6311-09@EuropeWest@2009	6311-09	ERS458003	this study	https://www.ebi.ac.uk/ena/browser/text-search?query=ERS458003	Europe/Russian W148 Outbreak	Germany	unknown	Germany	2009	2	0							R	S315T(agc/aCc)				white			no	0				Q38Q(caa/caG)C76C(tgc/tgT)				R	K43R(aag/aGg)								white
642-07@EuropeWest@2007	642-07	ERS2211645	this study	https://www.ebi.ac.uk/ena/browser/text-search?query=ERS2211645	Europe/Russian W148 Outbreak	Germany	unknown	Germany	2007	3	0							R	S315T(agc/aCc)			R	#ff6600	S450L(tcg/tTg)	S450L(tcg/ttg)	yes		I491V(atc/Gtc)			Q38Q(caa/caG)C76C(tgc/tgT)	D1024N(gac/Aac)			R	K43R(aag/aGg)								white
6438-00@EuropeWest@2000	6438-00	ERS2211646	this study	https://www.ebi.ac.uk/ena/browser/text-search?query=ERS2211646	Europe/Russian W148 Outbreak	Germany	unknown	Germany	2000	2	0							R	S315T(agc/aCc)				white			no	0				Q38Q(caa/caG)C76C(tgc/tgT)				R	K43R(aag/aGg)								white
6448-04@RussianFederation@2004	6448-04	ERS456960	this study	https://www.ebi.ac.uk/ena/browser/text-search?query=ERS456960	Europe/Russian W148 Outbreak	Germany	Russian Federation	Russian Federation	2004	5	2	R				R		R	S315T(agc/aCc)			R	#005d75	H445Y(cac/Tac)	H445Y(cac/Tac)	no				R	Q38Q(caa/caG)C76C(tgc/tgT)	M306I(atg/atT)			R	K43R(aag/aGg)								white
6461-99@EuropeWest@1999	6461-99	ERS457429	this study	https://www.ebi.ac.uk/ena/browser/text-search?query=ERS457429	Europe/Russian W148 Outbreak	Germany	Germany	Germany	1999	4	1					R		R	S315T(agc/aCc)			R	#ff6600	S450L(tcg/tTg)	S450L(tcg/ttg)	yes		M983I(atg/atA)			Q38Q(caa/caG)C76C(tgc/tgT)	N296H(aat/Cat)			R	K43R(aag/aGg)								white
6478-05@EuropeWest@2005	6478-05	ERS2211647	this study	https://www.ebi.ac.uk/ena/browser/text-search?query=ERS2211647	Europe/Russian W148 Outbreak	Germany	unknown	Germany	2005	5	2	R	R					R	S315T(agc/aCc)			R	#ff6600	L42V(ctt/Gtt)S450L(tcg/tTg)L731P(ctg/cCg)	S450L(tcg/tTg)	yes	L42V(ctt/Gtt)L731P(ctg/cCg)			R	Q38Q(caa/caG)C76C(tgc/tgT)	M306V(atg/Gtg)			R	K43R(aag/aGg)			R	del457				white
65-11@Estonia@2011	65-11	ERS2211648	this study	https://www.ebi.ac.uk/ena/browser/text-search?query=ERS2211648	Europe/Russian W148 Outbreak	Estonia	Estonia	Estonia	2011	7	2				R	R	pre-XDR	R	S315T(agc/aCc)			R	#ff6600	S450L(tcg/tTg)	S450L(tcg/ttg)	yes		A521D(gcc/gAc)			Q38Q(caa/caG)C76C(tgc/tgT)	N296H(aat/Cat)			R	K43R(aag/aGg)	1401a/g							white	R	R	1401a/g		R
6524-05@Belarus@2005	6524-05	ERS458648	this study	https://www.ebi.ac.uk/ena/browser/text-search?query=ERS458648	Europe/Russian W148 Outbreak	Germany	Belarus	Belarus	2005	6	3	R	R			R		R	S315T(agc/aCc)	-8t/c		R	#ff6600	S450L(tcg/tTg)	S450L(tcg/ttg)	yes		E187G(gag/gGg)I491T(atc/aCc)		R	Q38Q(caa/caG)C76C(tgc/tgT)	M306I(atg/atA)			R	K43R(aag/aGg)			R	W68G(tgg/Ggg)				white
6549Tln-08@Estonia@2008	6549Tln-08	ERS2211649	this study	https://www.ebi.ac.uk/ena/browser/text-search?query=ERS2211649	Europe/Russian W148 Outbreak	Estonia	Estonia	Estonia	2008	6	3	R	R		R		pre-XDR	R	S315T(agc/aCc)			R	#ff6600	S450L(tcg/tTg)	S450L(tcg/ttg)	yes		F452S(ttc/tCc)		R	Q38Q(caa/caG)C76C(tgc/tgT)	M306V(atg/Gtg)			R	K43R(aag/aGg)			R	V139G(gtg/gGg)			A288D(gcc/gAc)	white	R			-10g/a
6593-02@EuropeWest@2002	6593-02	ERS2211650	this study	https://www.ebi.ac.uk/ena/browser/text-search?query=ERS2211650	Europe/Russian W148 Outbreak	Germany	unknown	Germany	2002	2	0							R	S315T(agc/aCc)				white			no	0				Q38Q(caa/caG)C76C(tgc/tgT)				R	K43R(aag/aGg)								white
660Tln-12@Estonia@2012	660Tln-12	ERS2211651	this study	https://www.ebi.ac.uk/ena/browser/text-search?query=ERS2211651	Europe/Russian W148 Outbreak	Estonia	Estonia	Estonia	2012	7	4	R	R	R	R		XDR	R	S315T(agc/aCc)			R	#ff6600	S450L(tcg/tTg)	S450L(tcg/ttg)	yes		F452S(ttc/tCc)		R	Q38Q(caa/caG)C76C(tgc/tgT)	M306V(atg/Gtg)			R	K43R(aag/aGg)	1t/c		R	Q141P(cag/cCg)	R		S91P(tcg/Ccg)	#004152	R		1t/c	-10g/a
6657-05@EuropeWest@2005	6657-05	ERS457212	this study	https://www.ebi.ac.uk/ena/browser/text-search?query=ERS457212	Europe/Russian W148 Outbreak	Germany	unknown	Germany	2005	5	2	R			R		pre-XDR	R	S315T(agc/aCc)			R	#ff6600	S450L(tcg/tTg)	S450L(tcg/ttg)	yes		D485N(gat/Aat)		R	-16c/tQ38Q(caa/caG)C76C(tgc/tgT)				R	K43R(aag/aGg)								white	R			-10g/a
6704-99@RussianFederation@1999	6704-99	ERS457481	this study	https://www.ebi.ac.uk/ena/browser/text-search?query=ERS457481	Europe/Russian W148 Outbreak	Germany	Russian Federation	Russian Federation	1999	7	4	R	R		R	R	pre-XDR	R	S315T(agc/aCc)			R	#ff6600	S450L(tcg/tTg)	S450L(tcg/ttg)	no				R	Q38Q(caa/caG)C76C(tgc/tgT)	M306I(atg/atA)			R	K43R(aag/aGg)			R	S164P(tcg/Ccg)				white	R			-37g/t
68-11@Estonia@2011	68-11	ERS2211652	this study	https://www.ebi.ac.uk/ena/browser/text-search?query=ERS2211652	Europe/Russian W148 Outbreak	Estonia	Estonia	Estonia	2011	5	2	R			R		pre-XDR	R	S315T(agc/aCc)			R	#ff6600	S450L(tcg/tTg)	S450L(tcg/ttg)	yes		F452S(ttc/tCc)		R	Q38Q(caa/caG)C76C(tgc/tgT)	M306V(atg/Gtg)			R	K43R(aag/aGg)								white	R			-10g/a
6818-04@RussianFederation@2004	6818-04	ERS458543	this study	https://www.ebi.ac.uk/ena/browser/text-search?query=ERS458543	Europe/Russian W148 Outbreak	Germany	Russian Federation	Russian Federation	2004	3	0							R	S315T(agc/aCc)			R	#ff6600	S450L(tcg/tTg)	S450L(tcg/ttg)	yes		V483G(gtg/gGg)			Q38Q(caa/caG)C76C(tgc/tgT)				R	K43R(aag/aGg)								white
683-05@CentralAsia@2005	683-05	ERS458515	DOI: 10.7554/eLife.38200	https://www.ebi.ac.uk/ena/browser/text-search?query=ERS458515	Europe/Russian W148 Outbreak	Uzbekistan_Karakalpakstan	unknown	Uzbekistan_Karakalpakstan	2005	6	3	R	R			R		R	S315T(agc/aCc)			R	#ff6600	S450L(tcg/tTg)	S450L(tcg/ttg)	yes		K445R(aag/aGg)		R	Q38Q(caa/caG)C76C(tgc/tgT)	G406A(ggc/gCc)			R	K43R(aag/aGg)			R	-11a/g				white
6877-00@EuropeWest@2000	6877-00	ERS2211653	this study	https://www.ebi.ac.uk/ena/browser/text-search?query=ERS2211653	Europe/Russian W148 Outbreak	Germany	unknown	Germany	2000	3	1	R						R	S315T(agc/aCc)				white			no	0			R	Q38Q(caa/caG)C76C(tgc/tgT)	Q497R(cag/cGg)			R	K43R(aag/aGg)								white
6912-04@RussianFederation@2004	6912-04	ERS457215	this study	https://www.ebi.ac.uk/ena/browser/text-search?query=ERS457215	Europe/Russian W148 Outbreak	Germany	Russian Federation	Russian Federation	2004	3	0							R	S315T(agc/aCc)			R	#ff6600	S450L(tcg/tTg)	S450L(tcg/ttg)	yes		I491V(atc/Gtc)			Q38Q(caa/caG)C76C(tgc/tgT)				R	K43R(aag/aGg)								white
6941-03@EuropeWest@2003	6941-03	ERS457688	this study	https://www.ebi.ac.uk/ena/browser/text-search?query=ERS457688	Europe/Russian W148 Outbreak	Germany	unknown	Germany	2003	4	1	R						R	S315T(agc/aCc)			R	#ff6600	S450L(tcg/tTg)	S450L(tcg/ttg)	yes		D485N(gat/Aat)		R	-16c/tQ38Q(caa/caG)C76C(tgc/tgT)				R	K43R(aag/aGg)								white
698-05@CentralAsia@2005	698-05	ERS457711	DOI: 10.7554/eLife.38200	https://www.ebi.ac.uk/ena/browser/text-search?query=ERS457711	Europe/Russian W148 Outbreak	Uzbekistan_Karakalpakstan	unknown	Uzbekistan_Karakalpakstan	2005	4	1	R						R	S315T(agc/aCc)			R	#ff0066	Q432P(caa/cCa)	Q432P(caa/cCa)	yes		V483G(gtg/gGg)		R	Q38Q(caa/caG)C76C(tgc/tgT)	M306V(atg/Gtg)			R	K43R(aag/aGg)								white
699-09@EuropeWest@2009	699-09	ERS457671	this study	https://www.ebi.ac.uk/ena/browser/text-search?query=ERS457671	Europe/Russian W148 Outbreak	Germany	unknown	Germany	2009	6	3	R	R			R		R	S315T(agc/aCc)			R	#ff6600	S450L(tcg/tTg)Q980K(cag/Aag)	S450L(tcg/tTg)	yes	Q980K(cag/Aag)			R	Q38Q(caa/caG)C76C(tgc/tgT)	M306V(atg/Gtg)			R	K43R(aag/aGg)			R	F106I(ttc/Atc)				white
7025Tln-07@Estonia@2007	7025Tln-07	ERS2211654	this study	https://www.ebi.ac.uk/ena/browser/text-search?query=ERS2211654	Europe/Russian W148 Outbreak	Estonia	Estonia	Estonia	2007	5	2	R			R		pre-XDR	R	S315T(agc/aCc)			R	#ff6600	S450L(tcg/tTg)	S450L(tcg/ttg)	yes		F452S(ttc/tCc)		R	Q38Q(caa/caG)C76C(tgc/tgT)	M306V(atg/Gtg)			R	K43R(aag/aGg)								white	R			-10g/a
7039-97@EuropeWest@1997	7039-97	ERS2211655	this study	https://www.ebi.ac.uk/ena/browser/text-search?query=ERS2211655	Europe/Russian W148 Outbreak	Germany	Germany	Germany	1997	4	1	R						R	S315T(agc/aCc)			R	#ff6600	S450L(tcg/tTg)	S450L(tcg/ttg)	yes		V483G(gtg/ggg)		R	-16c/tQ38Q(caa/caG)C76C(tgc/tgT)				R	K43R(aag/aGg)								white
7077-04@RussianFederation@2004	7077-04	ERS2211656	this study	https://www.ebi.ac.uk/ena/browser/text-search?query=ERS2211656	Europe/Russian W148 Outbreak	Germany	Russian Federation	Russian Federation	2004	5	2	R	R					R	S315T(agc/aCc)			R	#ff6600	L42V(ctt/Gtt)S450L(tcg/tTg)L731P(ctg/cCg)	S450L(tcg/tTg)	yes	L42V(ctt/Gtt)L731P(ctg/cCg)			R	Q38Q(caa/caG)C76C(tgc/tgT)	M306V(atg/Gtg)			R	K43R(aag/aGg)			R	del457				white
7169-00@Abkhazia@2000	7169-00	ERS458686	this study	https://www.ebi.ac.uk/ena/browser/text-search?query=ERS458686	Europe/Russian W148 Outbreak	Germany	Republic of Georgia	Republic of Georgia	2000	4	1	R						R	S315T(agc/aCc)			R	#ff6600	S450L(tcg/tTg)	S450L(tcg/ttg)	yes		Q523K(cag/Aag)		R	Q38Q(caa/caG)C76C(tgc/tgT)	M306I(atg/atA)			R	K43R(aag/aGg)								white
7227-02@EuropeWest@2002	7227-02	ERS456954	this study	https://www.ebi.ac.uk/ena/browser/text-search?query=ERS456954	Europe/Russian W148 Outbreak	Germany	unknown	Germany	2002	3	0							R	S315T(agc/aCc)			R	#ff6600	S450L(tcg/tTg)	S450L(tcg/ttg)	yes		L449V(ctg/Gtg)			Q38Q(caa/caG)C76C(tgc/tgT)				R	K43R(aag/aGg)								white
7255-98@EuropeWest@1998	7255-98	ERS2211657	this study	https://www.ebi.ac.uk/ena/browser/text-search?query=ERS2211657	Europe/Russian W148 Outbreak	Germany	unknown	Germany	1998	8	3	R			R	R		R	S315T(agc/aCc)				white			no	0			R	Q38Q(caa/caG)C76C(tgc/tgT)	G406C(ggc/Tgc)			R	K43R(aag/aGg)	1401a/g							white	R	R	1401a/g		R
7263-05@EuropeWest@2005	7263-05	ERS2211658	this study	https://www.ebi.ac.uk/ena/browser/text-search?query=ERS2211658	Europe/Russian W148 Outbreak	Germany	unknown	Germany	2005	6	3	R			R	R	pre-XDR	R	S315T(agc/aCc)			R	#ff6600	S450L(tcg/tTg)	S450L(tcg/ttg)	yes		N698S(aac/aGc)		R	Q38Q(caa/caG)C76C(tgc/tgT)	Q497R(cag/cGg)		A931T(gca/Aca)	R	K43R(aag/aGg)								white	R			-37g/t
7398Tln-05@Estonia@2005	7398Tln-05	ERS2211659	this study	https://www.ebi.ac.uk/ena/browser/text-search?query=ERS2211659	Europe/Russian W148 Outbreak	Estonia	Estonia	Estonia	2005	5	2	R			R		pre-XDR	R	S315T(agc/aCc)			R	#ff6600	S450L(tcg/tTg)	S450L(tcg/ttg)	yes		F452S(ttc/tCc)		R	Q38Q(caa/caG)C76C(tgc/tgT)	M306V(atg/Gtg)			R	K43R(aag/aGg)								white	R			-10g/a
7480-03@EuropeWest@2003	7480-03	ERS2211660	this study	https://www.ebi.ac.uk/ena/browser/text-search?query=ERS2211660	Europe/Russian W148 Outbreak	Germany	unknown	Germany	2003	4	1					R		R	S315T(agc/aCc)			R	#672178	V170A(gtc/gCc)H445N(cac/Aac)	V170A(gtc/gCc)H445N(cac/Aac)	no					Q38Q(caa/caG)C76C(tgc/tgT)				R	K43R(aag/aGg)								white
7492-05@EuropeWest@2005	7492-05	ERS458438	this study	https://www.ebi.ac.uk/ena/browser/text-search?query=ERS458438	Europe/Russian W148 Outbreak	Germany	unknown	Germany	2005	5	2	R	R					R	S315T(agc/aCc)			R	#ff6600	S450L(tcg/tTg)	S450L(tcg/ttg)	yes		V483G(gtg/gGg)		R	Q38Q(caa/caG)C76C(tgc/tgT)	M306V(atg/Gtg)			R	K43R(aag/aGg)			R	L27Q(ctg/cAg)				white
758-05@Arabia@2005	758-05	ERS2211661	this study	https://www.ebi.ac.uk/ena/browser/text-search?query=ERS2211661	Europe/Russian W148 Outbreak	Germany	Saudi Arabia	Saudi Arabia	2005	6	2	R	R					R	S315T(agc/aCc)			R	#ff6600	S450L(tcg/tTg)	S450L(tcg/ttg)	yes		K1152N(aag/aaT)		R	-11c/tQ38Q(caa/caG)C76C(tgc/tgT)	M306V(atg/Gtg)			R	K43R(aag/aGg)			R	G97R(ggt/Cgt)				white
7592Tln-02@Estonia@2002	7592Tln-02	ERS2211662	this study	https://www.ebi.ac.uk/ena/browser/text-search?query=ERS2211662	Europe/Russian W148 Outbreak	Estonia	Estonia	Estonia	2002	8	5	R	R	R	R	R	XDR	R	S315T(agc/aCc)			R	#ff6600	S450L(tcg/tTg)	S450L(tcg/ttg)	yes		F452S(ttc/tCc)		R	Q38Q(caa/caG)C76C(tgc/tgT)	M306V(atg/Gtg)			R	K43R(aag/aGg)			R	V139G(gtg/gGg)	R		D94A(gac/gCc)	#efc329	R			-10g/a
76-11@Estonia@2011	76-11	ERS2211663	this study	https://www.ebi.ac.uk/ena/browser/text-search?query=ERS2211663	Europe/Russian W148 Outbreak	Estonia	Estonia	Estonia	2011	5	2	R			R		pre-XDR	R	S315T(agc/aCc)			R	#ff6600	S450L(tcg/tTg)	S450L(tcg/ttg)	yes		F452S(ttc/tCc)		R	Q38Q(caa/caG)C76C(tgc/tgT)	M306V(atg/Gtg)			R	K43R(aag/aGg)								white	R			-10g/a
7655-09@EuropeWest@2009	7655-09	ERS457591	this study	https://www.ebi.ac.uk/ena/browser/text-search?query=ERS457591	Europe/Russian W148 Outbreak	Germany	unknown	Germany	2009	6	3	R	R		R		pre-XDR	R	S315T(agc/aCc)			R	#ff6600	S450L(tcg/tTg)	S450L(tcg/ttg)	yes		D485N(gat/Aat)		R	-16c/tQ38Q(caa/caG)C76C(tgc/tgT)	M306I(atg/atC)			R	K43R(aag/aGg)			R	G162R(ggt/Cgt)		D461N(gac/Aac)		white	R			-10g/a
7661-10@EuropeWest@2010	7661-10	ERS2211664	this study	https://www.ebi.ac.uk/ena/browser/text-search?query=ERS2211664	Europe/Russian W148 Outbreak	Germany	unknown	Germany	2010	5	2	R	R					R	S315T(agc/aCc)			R	#ff6600	S450L(tcg/tTg)	S450L(tcg/ttg)	yes		V517L(gtg/Ctg)		R	Q38Q(caa/caG)C76C(tgc/tgT)	D328V(gat/gTt)L402V(ctg/Gtg)			R	K43R(aag/aGg)			R	V180A(gtc/gCc)				white
7674-04@CentralAsia@2004	7674-04	ERS457421	this study	https://www.ebi.ac.uk/ena/browser/text-search?query=ERS457421	Europe/Russian W148 Outbreak	Germany	Kazakhstan	Kazakhstan	2004	5	2	R	R					R	S315T(agc/aCc)			R	#ff6600	S450L(tcg/tTg)	S450L(tcg/ttg)	yes		D485N(gat/Aat)		R	-16c/tQ38Q(caa/caG)C76C(tgc/tgT)				R	K43R(aag/aGg)			R	P62S(ccg/Tcg)				white
7683-02@RussianFederation@2002	7683-02	ERS2211665	this study	https://www.ebi.ac.uk/ena/browser/text-search?query=ERS2211665	Europe/Russian W148 Outbreak	Germany	Russian Federation	Russian Federation	2002	5	2	R				R		R	S315T(agc/aCc)			R	#ff6600	S450L(tcg/tTg)	S450L(tcg/ttg)	yes		V483G(gtg/gGg)		R	-12c/tQ38Q(caa/caG)C76C(tgc/tgT)				R	K43R(aag/aGg)								white
7683-04@RussianFederation@2004	7683-04	ERS458319	this study	https://www.ebi.ac.uk/ena/browser/text-search?query=ERS458319	Europe/Russian W148 Outbreak	Germany	Russian Federation	Russian Federation	2004	5	2	R	R					R	S315T(agc/aCc)			R	#ff6600	S450L(tcg/tTg)	S450L(tcg/ttg)	yes		D485N(gat/Aat)		R	-16c/tQ38Q(caa/caG)C76C(tgc/tgT)				R	K43R(aag/aGg)			R	S59P(tcc/Ccc)				white
77-11@Estonia@2011	77-11	ERS2211666	this study	https://www.ebi.ac.uk/ena/browser/text-search?query=ERS2211666	Europe/Russian W148 Outbreak	Estonia	Estonia	Estonia	2011	5	2	R			R		pre-XDR	R	S315T(agc/aCc)			R	#ff6600	S450L(tcg/tTg)	S450L(tcg/ttg)	yes		F452S(ttc/tCc)		R	Q38Q(caa/caG)C76C(tgc/tgT)	M306V(atg/Gtg)			R	K43R(aag/aGg)								white	R			-10g/a
7749-01@CentralAsia@2001	7749-01	ERS2211667	this study	https://www.ebi.ac.uk/ena/browser/text-search?query=ERS2211667	Europe/Russian W148 Outbreak	Uzbekistan_Karakalpakstan	unknown	Uzbekistan_Karakalpakstan	2001	4	1	R						R	S315T(agc/aCc)-16t/c	L203L(ctg/ctA)		R	#ff6600	S450L(tcg/tTg)	S450L(tcg/ttg)	yes			G31S(ggc/Agc)	R	-16c/tQ38Q(caa/caG)C76C(tgc/tgT)				R	K43R(aag/aGg)								white
7757-09@EuropeWest@2009	7757-09	ERS458762	this study	https://www.ebi.ac.uk/ena/browser/text-search?query=ERS458762	Europe/Russian W148 Outbreak	Germany	unknown	Germany	2009	7	4	R	R		R	R	pre-XDR	R	S315T(agc/aCc)			R	#ff6600	S450L(tcg/tTg)	S450L(tcg/ttg)	yes		N698K(aac/aaA)		R	Q38Q(caa/caG)C76C(tgc/tgT)	M306V(atg/Gtg)			R	K43R(aag/aGg)			R	A171V(gcg/gTg)			E808Q(gag/Cag)	white	R			-10g/a
7778-99@RussianFederation@1999	7778-99	ERS458492	this study	https://www.ebi.ac.uk/ena/browser/text-search?query=ERS458492	Europe/Russian W148 Outbreak	Germany	Russian Federation	Russian Federation	1999	5	2	R				R		R	S315T(agc/aCc)			R	#ff6600	S450L(tcg/tTg)	S450L(tcg/ttg)	yes		K445R(aag/aGg)		R	Q38Q(caa/caG)C76C(tgc/tgT)	G406A(ggc/gCc)			R	K43R(aag/aGg)								white
78-11@Estonia@2011	78-11	ERS2211668	this study	https://www.ebi.ac.uk/ena/browser/text-search?query=ERS2211668	Europe/Russian W148 Outbreak	Estonia	Estonia	Estonia	2011	5	2	R			R		pre-XDR	R	S315T(agc/aCc)			R	#ff6600	S450L(tcg/tTg)	S450L(tcg/ttg)	yes		F452S(ttc/tCc)		R	Q38Q(caa/caG)C76C(tgc/tgT)	M306V(atg/Gtg)			R	K43R(aag/aGg)								white	R			-10g/a
7812-05@EuropeWest@2005	7812-05	ERS458683	this study	https://www.ebi.ac.uk/ena/browser/text-search?query=ERS458683	Europe/Russian W148 Outbreak	Germany	unknown	Germany	2005	5	2	R				R		R	S315T(agc/aCc)	-8t/c		R	#ff6600	S450L(tcg/tTg)	S450L(tcg/ttg)	no				R	Q38Q(caa/caG)C76C(tgc/tgT)	M306V(atg/Gtg)			R	K43R(aag/aGg)								white
7844-10@EuropeWest@2010	7844-10	ERS2211669	this study	https://www.ebi.ac.uk/ena/browser/text-search?query=ERS2211669	Europe/Russian W148 Outbreak	Germany	unknown	Germany	2010	4	1					R		R	S315T(agc/aCc)			R	#ff6600	S450L(tcg/tTg)	S450L(tcg/ttg)	yes		E450Q(gag/Cag)			Q38Q(caa/caG)C76C(tgc/tgT)				R	K43R(aag/aGg)								white
7850-04@Abkhazia@2004	7850-04	ERS2211670	this study	https://www.ebi.ac.uk/ena/browser/text-search?query=ERS2211670	Europe/Russian W148 Outbreak	Abkhazia	unknown	Abkhazia	2004	7	4	R	R		R	R	pre-XDR	R	S315T(agc/aCc)			R	#ff6600	S450L(tcg/tTg)	S450L(tcg/ttg)	yes		N698K(aac/aaA)		R	Q38Q(caa/caG)C76C(tgc/tgT)	M306V(atg/Gtg)			R	K43R(aag/aGg)			R	A171V(gcg/gTg)				white	R			-10g/a
787Tln-12@Estonia@2012	787Tln-12	ERS2211671	this study	https://www.ebi.ac.uk/ena/browser/text-search?query=ERS2211671	Europe/Russian W148 Outbreak	Estonia	Estonia	Estonia	2012	2	0							R	S315T(agc/aCc)				white			no	0				Q38Q(caa/caG)C76C(tgc/tgT)				R	K43R(aag/aGg)								white
7942-01@RussianFederation@2001	7942-01	ERS2211672	this study	https://www.ebi.ac.uk/ena/browser/text-search?query=ERS2211672	Europe/Russian W148 Outbreak	Germany	Russian Federation	Russian Federation	2001	4	0							R	S315T(agc/aCc)			R	#ff6600	S450L(tcg/tTg)	S450L(tcg/ttg)	yes		V517L(gtg/Ctg)			Q38Q(caa/caG)C76C(tgc/tgT)				R	K43R(aag/aGg)								white
7977-12@EuropeWest@2012	7977-12	ERS2211673	this study	https://www.ebi.ac.uk/ena/browser/text-search?query=ERS2211673	Europe/Russian W148 Outbreak	Germany	unknown	Germany	2012	9	4	R	R		R	R	pre-XDR	R	S315T(agc/aCc)			R	#ff6600	S450L(tcg/tTg)	S450L(tcg/ttg)	yes		V483G(gtg/gGg)		R	-12c/tQ38Q(caa/caG)C76C(tgc/tgT)	M396I(atg/atT)			R	K43R(aag/aGg)	1401a/g		R	C72Y(tgc/tAc)				white	R	R	1401a/g		R
7998-03@EuropeWest@2003	7998-03	ERS2211674	this study	https://www.ebi.ac.uk/ena/browser/text-search?query=ERS2211674	Europe/Russian W148 Outbreak	Germany	unknown	Germany	2003	4	1	R						R	S315T(agc/aCc)			R	#ff6600	L42V(ctt/Gtt)S450L(tcg/tTg)L731P(ctg/cCg)	S450L(tcg/tTg)	yes	L42V(ctt/Gtt)L731P(ctg/cCg)			R	Q38Q(caa/caG)C76C(tgc/tgT)	M306V(atg/Gtg)	T323T(acc/acG)		R	K43R(aag/aGg)								white
8017-01@EuropeWest@2001	8017-01	ERS457983	this study	https://www.ebi.ac.uk/ena/browser/text-search?query=ERS457983	Europe/Russian W148 Outbreak	Germany	Germany	Germany	2001	8	3	R	R		R		pre-XDR	R	S315T(agc/aCc)			R	#0d99b5	H445N(cac/Aac)I491M(atc/atG)	H445N(cac/Aac)I491M(atc/atG)	no				R	Q38Q(caa/caG)C76C(tgc/tgT)	M306V(atg/Gtg)			R	K43R(aag/aGg)	1401a/g		R	del249				white	R	R	1401a/g		R
8083Tln-04@Estonia@2004	8083Tln-04	ERS2211675	this study	https://www.ebi.ac.uk/ena/browser/text-search?query=ERS2211675	Europe/Russian W148 Outbreak	Estonia	Estonia	Estonia	2004	5	2	R			R		pre-XDR	R	S315T(agc/aCc)			R	#ff6600	S450L(tcg/tTg)	S450L(tcg/ttg)	yes		F452S(ttc/tCc)		R	Q38Q(caa/caG)C76C(tgc/tgT)	M306V(atg/Gtg)			R	K43R(aag/aGg)	1473g/t							white	R		1473g/t	-10g/a
8088-07@EuropeWest@2007	8088-07	ERS457720	this study	https://www.ebi.ac.uk/ena/browser/text-search?query=ERS457720	Europe/Russian W148 Outbreak	Germany	unknown	Germany	2007	2	0							R	S315T(agc/aCc)				white			no	0				Q38Q(caa/caG)C76C(tgc/tgT)				R	K43R(aag/aGg)								white
8094-01@CentralAsia@2001	8094-01	ERS2211676	this study	https://www.ebi.ac.uk/ena/browser/text-search?query=ERS2211676	Europe/Russian W148 Outbreak	Uzbekistan_Karakalpakstan	unknown	Uzbekistan_Karakalpakstan	2001	5	2	R	R					R	S315T(agc/acc)			R	#ff6600	S450L(tcg/tTg)K891E(aag/Gag)	S450L(tcg/tTg)	yes	K891E(aag/Gag)			R	Q38Q(caa/cag)C76C(tgc/tgt)	M306V(atg/gtg)			R	K43R(aag/aGg)			R	H137R(cat/cGt)				white
8113-01@CentralAsia@2001	8113-01	ERS2211677	this study	https://www.ebi.ac.uk/ena/browser/text-search?query=ERS2211677	Europe/Russian W148 Outbreak	Germany	Kazakhstan	Kazakhstan	2001	6	3	R			R	R	pre-XDR	R	S315T(agc/aCc)			R	#f87c6f	H445L(cac/cTc)	H445L(cac/cTc)	no				R	-16c/aQ38Q(caa/caG)C76C(tgc/tgT)				R	K43R(aag/aGg)								white	R			-10g/a
8124-09@EuropeWest@2009	8124-09	ERS2211678	this study	https://www.ebi.ac.uk/ena/browser/text-search?query=ERS2211678	Europe/Russian W148 Outbreak	Germany	unknown	Germany	2009	6	2	R	R					R	S315T(agc/aCc)			R	#ff6600	S450L(tcg/tTg)	S450L(tcg/ttg)	yes		P1040R(ccg/cGg)		R	Q38Q(caa/caG)C76C(tgc/tgT)	M306V(atg/Gtg)			R	K43R(aag/aGg)			R	V180L(gtc/Ctc)				white
819-07@CentralAsia@2007	819-07	ERS457626	this study	https://www.ebi.ac.uk/ena/browser/text-search?query=ERS457626	Europe/Russian W148 Outbreak	Germany	Kazakhstan	Kazakhstan	2007	6	3		R		R	R	pre-XDR	R	S315T(agc/aCc)			R	#ff6600	S450L(tcg/tTg)G836S(ggc/Agc)	S450L(tcg/tTg)	yes	G836S(ggc/Agc)				Q38Q(caa/caG)C76C(tgc/tgT)	D354A(gac/gCc)			R	K43R(aag/aGg)			R	-11a/g				white	R			-10g/a
827-00@EuropeWest@2000	827-00	ERS2211679	this study	https://www.ebi.ac.uk/ena/browser/text-search?query=ERS2211679	Europe/Russian W148 Outbreak	Germany	unknown	Germany	2000	2	0							R	S315T(agc/aCc)				white			no	0				Q38Q(caa/caG)C76C(tgc/tgT)				R	K43R(aag/aGg)								white
8273-06@RussianFederation@2006	8273-06	ERS458047	this study	https://www.ebi.ac.uk/ena/browser/text-search?query=ERS458047	Europe/Russian W148 Outbreak	Germany	Russian Federation	Russian Federation	2006	5	2	R			R		pre-XDR	R	S315T(agc/aCc)			R	#ff6600	S450L(tcg/tTg)	S450L(tcg/ttg)	yes		G519R(ggc/Cgc)		R	Q38Q(caa/caG)C76C(tgc/tgT)	M306I(atg/atA)			R	K43R(aag/aGg)								white	R			-10c/g
8309-05@EuropeWest@2005	8309-05	ERS457157	this study	https://www.ebi.ac.uk/ena/browser/text-search?query=ERS457157	Europe/Russian W148 Outbreak	Germany	unknown	Germany	2005	7	2		R		R		pre-XDR	R	S315T(agc/aCc)			R	#aabb64	D435V(gac/gTc)	D435V(gac/gTc)	no					Q38Q(caa/caG)C76C(tgc/tgT)				R	K43R(aag/aGg)	1401a/g		R	del20_22L4F(ttg/ttC)				white	R	R	1401a/g		R
831Tln-08@Estonia@2008	831Tln-08	ERS2211680	this study	https://www.ebi.ac.uk/ena/browser/text-search?query=ERS2211680	Europe/Russian W148 Outbreak	Estonia	Estonia	Estonia	2008	5	2	R	R					R	S315T(agc/aCc)			R	#ff6600	S450L(tcg/tTg)	S450L(tcg/ttg)	yes		V483G(gtg/gGg)		R	Q38Q(caa/caG)C76C(tgc/tgT)	M306V(atg/Gtg)			R	K43R(aag/aGg)			R	-11a/g				white
832Tln-11@Estonia@2011	832Tln-11	ERS2211681	this study	https://www.ebi.ac.uk/ena/browser/text-search?query=ERS2211681	Europe/Russian W148 Outbreak	Estonia	Estonia	Estonia	2011	5	2	R			R		pre-XDR	R	S315T(agc/aCc)			R	#ff6600	S450L(tcg/tTg)	S450L(tcg/ttg)	yes		F452S(ttc/tCc)		R	Q38Q(caa/caG)C76C(tgc/tgT)	M306V(atg/Gtg)			R	K43R(aag/aGg)								white	R			-10g/a
8341-01@EuropeWest@2001	8341-01	ERS2211682	this study	https://www.ebi.ac.uk/ena/browser/text-search?query=ERS2211682	Europe/Russian W148 Outbreak	Germany	Czech Republic	Czech Republic	2001	4	1	R						R	S315T(agc/aCc)			R	#dd4d00	S450L(tcg/tTg)S450S(tcg/tcC)	S450F(tcg/tTC)	no				R	Q38Q(caa/caG)C76C(tgc/tgT)	M306V(atg/Gtg)			R	K43R(aag/aGg)								white
853-07@Ukraine@2007	853-07	ERS458561	this study	https://www.ebi.ac.uk/ena/browser/text-search?query=ERS458561	Europe/Russian W148 Outbreak	Germany	Ukraine	Ukraine	2007	8	5	R	R	R	R	R	XDR	R	S315T(agc/aCc)			R	#8d5fd3	L430R(ctg/cGg)D435Y(gac/Tac)	L430R(ctg/cGg)D435Y(gac/Tac)	no				R	Q38Q(caa/caG)C76C(tgc/tgT)	Q497R(cag/cGg)			R	K43R(aag/aGg)			R	D136H(gat/Cat)	R		D89N(gac/Aac)	#005d75	R			-14c/t
856-98@EuropeWest@1998	856-98	ERS456881	this study	https://www.ebi.ac.uk/ena/browser/text-search?query=ERS456881	Europe/Russian W148 Outbreak	Germany	Germany	Germany	1998	5	2	R	R					R	S315T(agc/aCc)			R	#ff6600	S450L(tcg/tTg)	S450L(tcg/ttg)	no				R	Q38Q(caa/caG)C76C(tgc/tgT)	M306I(atg/atC)			R	K43R(aag/aGg)			R	Q10P(cag/cCg)				white
8570-02@EuropeWest@2002	8570-02	ERS2211683	this study	https://www.ebi.ac.uk/ena/browser/text-search?query=ERS2211683	Europe/Russian W148 Outbreak	Germany	unknown	Germany	2002	5	2	R			R		pre-XDR	R	S315T(agc/aCc)			R	#ff6600	S450L(tcg/tTg)	S450L(tcg/ttg)	yes		H525Q(cac/caA)		R	Q38Q(caa/cag)C76C(tgc/tgT)	M306I(atg/ata)			R	K43R(aag/aGg)								white	R			-14c/t
858-06@EuropeWest@2006	858-06	ERS2211684	this study	https://www.ebi.ac.uk/ena/browser/text-search?query=ERS2211684	Europe/Russian W148 Outbreak	Germany	unknown	Germany	2006	3	0							R	S315T(agc/aCc)			R	#ff6600	S450L(tcg/tTg)	S450L(tcg/ttg)	yes		I491V(atc/Gtc)			Q38Q(caa/caG)C76C(tgc/tgT)	D354A(gac/gCc)			R	K43R(aag/aGg)								white
8585-98@EuropeWest@1998	8585-98	ERS2211685	this study	https://www.ebi.ac.uk/ena/browser/text-search?query=ERS2211685	Europe/Russian W148 Outbreak	Germany	unknown	Germany	1998	2	0							R	S315T(agc/aCc)				white			no	0				Q38Q(caa/caG)C76C(tgc/tgT)				R	K43R(aag/aGg)								white
8586-98@EuropeWest@1998	8586-98	ERS2211686	this study	https://www.ebi.ac.uk/ena/browser/text-search?query=ERS2211686	Europe/Russian W148 Outbreak	Germany	unknown	Germany	1998	2	0							R	S315T(agc/aCc)				white			no	0				Q38Q(caa/caG)C76C(tgc/tgT)				R	K43R(aag/aGg)								white
8632-07@EuropeWest@2007	8632-07	ERS457565	this study	https://www.ebi.ac.uk/ena/browser/text-search?query=ERS457565	Europe/Russian W148 Outbreak	Germany	unknown	Germany	2007	10	4	R	R		R	R	pre-XDR	R	S315T(agc/aCc)			R	#ff6600	S450L(tcg/tTg)R827L(cgc/cTc)	S450L(tcg/tTg)	yes	R827L(cgc/cTc)			R	Q38Q(caa/caG)C76C(tgc/tgT)A302A(gcg/gcA)	G406A(ggc/gCc)			R	K43R(aag/aGg)	1401a/g		R	I31S(atc/aGc)				white	R	R	1401a/g		R
8652-01@CentralAsia@2001	8652-01	ERS2211687	this study	https://www.ebi.ac.uk/ena/browser/text-search?query=ERS2211687	Europe/Russian W148 Outbreak	Uzbekistan_Karakalpakstan	unknown	Uzbekistan_Karakalpakstan	2001	4	1	R						R	S315T(agc/acc)			R	#ff6600	S450L(tcg/ttg)	S450L(tcg/ttg)	no				R	Q38Q(caa/cag)C76C(tgc/tgT)	M306I(atg/att)			R	K43R(aag/aGg)								white
8760-01@EuropeWest@2001	8760-01	ERS2211688	this study	https://www.ebi.ac.uk/ena/browser/text-search?query=ERS2211688	Europe/Russian W148 Outbreak	Germany	unknown	Germany	2001	4	2				R	R		R	S315T(agc/aCc)				white			no	0				Q38Q(caa/caG)C76C(tgc/tgT)				R	K43R(aag/aGg)								white	R			-10g/a
8849-09@EuropeWest@2009	8849-09	ERS2211689	this study	https://www.ebi.ac.uk/ena/browser/text-search?query=ERS2211689	Europe/Russian W148 Outbreak	Germany	unknown	Germany	2009	9	3	R	R		R		pre-XDR	R	S315T(agc/aCc)			R	#917c6f	S431R(agc/Cgc)D435Y(gac/Tac)	S431R(agc/Cgc)D435Y(gac/Tac)	no				R	Q38Q(caa/caG)C76C(tgc/tgT)	M306V(atg/Gtg)			R	K43R(aag/aGg)	1401a/g		R	S67P(tcg/Ccg)				white	R	R	1401a/g		R
8911-00@Abkhazia@2000	8911-00	ERS458496	this study	https://www.ebi.ac.uk/ena/browser/text-search?query=ERS458496	Europe/Russian W148 Outbreak	Germany	Republic of Georgia	Republic of Georgia	2000	4	1	R						R	S315T(agc/aCc)			R	#ff6600	S450L(tcg/tTg)	S450L(tcg/ttg)	yes		Q523K(cag/Aag)		R	Q38Q(caa/caG)C76C(tgc/tgT)	M306I(atg/atA)			R	K43R(aag/aGg)								white
8932-01@EuropeWest@2001	8932-01	ERS2211690	this study	https://www.ebi.ac.uk/ena/browser/text-search?query=ERS2211690	Europe/Russian W148 Outbreak	Germany	unknown	Germany	2001	2	0							R	S315T(agc/aCc)				white			no	0				Q38Q(caa/caG)C76C(tgc/tgT)	L402V(ctg/Gtg)			R	K43R(aag/aGg)								white
896Tln-12@Estonia@2012	896Tln-12	ERS2211691	this study	https://www.ebi.ac.uk/ena/browser/text-search?query=ERS2211691	Europe/Russian W148 Outbreak	Estonia	Estonia	Estonia	2012	5	2	R			R		pre-XDR	R	S315T(agc/aCc)			R	#ff6600	S450L(tcg/tTg)	S450L(tcg/ttg)	yes		F452S(ttc/tCc)		R	Q38Q(caa/caG)C76C(tgc/tgT)	M306V(atg/Gtg)			R	K43R(aag/aGg)								white	R			-10g/a
8980-04@Arabia@2004	8980-04	ERS456902	this study	https://www.ebi.ac.uk/ena/browser/text-search?query=ERS456902	Europe/Russian W148 Outbreak	Germany	Syria	Syria	2004	6	3	R	R			R		R	S315T(agc/aCc)			R	#ff6600	S450L(tcg/tTg)V496A(gtg/gCg)	S450L(tcg/tTg)	yes	V496A(gtg/gCg)			R	Q38Q(caa/caG)C76C(tgc/tgT)	M306I(atg/atA)			R	K43R(aag/aGg)			R	Y64D(tat/Gat)				white
9008-03@EuropeWest@2003	9008-03	ERS2211692	this study	https://www.ebi.ac.uk/ena/browser/text-search?query=ERS2211692	Asian/Africa 2	Germany	unknown	Germany	2003	11	5	R	R	R	R	R	XDR	R		-15c/t	S94A(tcg/Gcg)	R	#d38d5f	D435Y(gac/Tac)S450L(tcg/tTg)	D435Y(gac/Tac)S450L(tcg/tTg)	no				R	C76C(tgc/tgT)	M306V(atg/Gtg)	V303V(gta/gtC)		R	K43R(aag/aGg)	1401a/g		R	D12E(gac/gaG)	R		D94A(gac/gcc)	#efc329	R	R	1401a/g		R
9063-06@EuropeWest@2006	9063-06	ERS458122	this study	https://www.ebi.ac.uk/ena/browser/text-search?query=ERS458122	Europe/Russian W148 Outbreak	Germany	unknown	Germany	2006	5	2	R	R					R	S315T(agc/aCc)			R	#ff6600	S450L(tcg/tTg)	S450L(tcg/ttg)	yes		D485N(gat/Aat)		R	-16c/tQ38Q(caa/caG)C76C(tgc/tgT)				R	K43R(aag/aGg)			R	Q141P(cag/cCg)				white
9096-01@CentralAsia@2001	9096-01	ERS456855	DOI: 10.7554/eLife.38200	https://www.ebi.ac.uk/ena/browser/text-search?query=ERS456855	Europe/Russian W148 Outbreak	Uzbekistan_Karakalpakstan	unknown	Uzbekistan_Karakalpakstan	2001	4	1	R						R	S315T(agc/aCc)			R	#ff6600	S450L(tcg/tTg)L731P(ctg/cCg)	S450L(tcg/tTg)	yes	L731P(ctg/cCg)			R	Q38Q(caa/caG)C76C(tgc/tgT)	M306I(atg/atA)			R	K43R(aag/aGg)								white
909Tln-05@Estonia@2005	909Tln-05	ERS2211693	this study	https://www.ebi.ac.uk/ena/browser/text-search?query=ERS2211693	Europe/Russian W148 Outbreak	Estonia	Estonia	Estonia	2005	5	2	R			R		pre-XDR	R	S315T(agc/aCc)			R	#ff6600	S450L(tcg/tTg)	S450L(tcg/ttg)	yes		F452S(ttc/tCc)		R	Q38Q(caa/caG)C76C(tgc/tgT)	M306V(atg/Gtg)			R	K43R(aag/aGg)								white	R			-10g/a
9145-00@EuropeWest@2000	9145-00	ERS2211694	this study	https://www.ebi.ac.uk/ena/browser/text-search?query=ERS2211694	Europe/Russian W148 Outbreak	Germany	Germany	Germany	2000	7	3	R		R		R	pre-XDR	R	S315T(agc/aCc)			R	#dd4d00	S450L(tcg/tTg)S450S(tcg/tcT)	S450F(tcg/tTC)	no				R	Q38Q(caa/caG)C76C(tgc/tgT)	Q497K(cag/Aag)			R	K43R(aag/aGg)					R		D94G(gac/gGc)	#cd2c22					R
918-03@EuropeWest@2003	918-03	ERS456966	this study	https://www.ebi.ac.uk/ena/browser/text-search?query=ERS456966	Europe/Russian W148 Outbreak	Germany	unknown	Germany	2003	4	1	R						R	S315T(agc/aCc)			R	#ff6600	S450L(tcg/tTg)	S450L(tcg/ttg)	yes		D485N(gat/Aat)		R	-16c/tQ38Q(caa/caG)C76C(tgc/tgT)				R	K43R(aag/aGg)								white
919-06@EuropeWest@2006	919-06	ERS457981	this study	https://www.ebi.ac.uk/ena/browser/text-search?query=ERS457981	Europe/Russian W148 Outbreak	Germany	unknown	Germany	2006	3	0							R	S315T(agc/aCc)			R	#ff6600	G79S(ggc/Agc)S450L(tcg/tTg)K891E(aag/Gag)	S450L(tcg/tTg)	yes	G79S(ggc/Agc)K891E(aag/Gag)				Q38Q(caa/caG)C76C(tgc/tgT)				R	K43R(aag/aGg)								white
92-11@Estonia@2011	92-11	ERS2211695	this study	https://www.ebi.ac.uk/ena/browser/text-search?query=ERS2211695	Europe/Russian W148 Outbreak	Estonia	Estonia	Estonia	2011	5	2	R			R		pre-XDR	R	S315T(agc/aCc)			R	#ff6600	S450L(tcg/tTg)	S450L(tcg/ttg)	yes		F452S(ttc/tCc)		R	Q38Q(caa/caG)C76C(tgc/tgT)	M306V(atg/Gtg)			R	K43R(aag/aGg)								white	R			-10g/a
9341-09@EuropeWest@2009	9341-09	ERS2211696	this study	https://www.ebi.ac.uk/ena/browser/text-search?query=ERS2211696	Europe/Russian W148 Outbreak	Germany	unknown	Germany	2009	2	0							R	S315T(agc/aCc)				white			no	0				Q38Q(caa/caG)C76C(tgc/tgT)	L402V(ctg/Gtg)			R	K43R(aag/aGg)								white
9364-05@Abkhazia@2005	9364-05	ERS2211697	this study	https://www.ebi.ac.uk/ena/browser/text-search?query=ERS2211697	Europe/Russian W148 Outbreak	Abkhazia	unknown	Abkhazia	2005	4	1	R						R	S315T(agc/aCc)			R	#ff6600	S450L(tcg/tTg)	S450L(tcg/ttg)	yes			T187A(acc/Gcc)	R	Q38Q(caa/caG)C76C(tgc/tgT)	M306I(atg/atA)			R	K43R(aag/aGg)								white
9365-05@Abkhazia@2005	9365-05	ERS2211698	this study	https://www.ebi.ac.uk/ena/browser/text-search?query=ERS2211698	Europe/Russian W148 Outbreak	Abkhazia	unknown	Abkhazia	2005	11	5	R	R	R	R	R	XDR	R	S315T(agc/aCc)			R	#ff6600	S450L(tcg/tTg)R827L(cgc/cTc)	S450L(tcg/tTg)	yes	R827L(cgc/cTc)			R	Q38Q(caa/caG)C76C(tgc/tgT)A302A(gcg/gcA)	G406A(ggc/gCc)			R	K43R(aag/aGg)	1401a/g		R	I31S(atc/aGc)	R		S91P(tcg/ccg)	#004152	R	R	1401a/g		R
9376-05@Abkhazia@2005	9376-05	ERS2211699	this study	https://www.ebi.ac.uk/ena/browser/text-search?query=ERS2211699	Europe/Russian W148 Outbreak	Abkhazia	unknown	Abkhazia	2005	9	4	R	R		R	R	pre-XDR	R	S315T(agc/aCc)			R	#ff6600	S450L(tcg/tTg)	S450L(tcg/ttg)	yes		G332R(ggc/Cgc)		R	Q38Q(caa/caG)C76C(tgc/tgT)	M306I(atg/atC)			R	K43R(aag/aGg)	1401a/g		R	G97S(ggt/Agt)				white	R	R	1401a/g	-10g/a	R
9382-05@Abkhazia@2005	9382-05	ERS2211700	this study	https://www.ebi.ac.uk/ena/browser/text-search?query=ERS2211700	Europe/Russian W148 Outbreak	Abkhazia	unknown	Abkhazia	2005	6	2	R	R					R	S315T(agc/aCc)			R	#ff6600	S450L(tcg/tTg)H723D(cac/Gac)	S450L(tcg/tTg)	yes	H723D(cac/Gac)			R	Q38Q(caa/caG)C76C(tgc/tgT)	M306I(atg/atA)			R	K43R(aag/aGg)			R	-11a/g				white
9400-05@Abkhazia@2005	9400-05	ERS2211701	this study	https://www.ebi.ac.uk/ena/browser/text-search?query=ERS2211701	Europe/Russian W148 Outbreak	Abkhazia	unknown	Abkhazia	2005	9	4	R	R		R	R	pre-XDR	R	S315T(agc/aCc)			R	#ff6600	S450L(tcg/tTg)	S450L(tcg/ttg)	yes		P434A(ccg/Gcg)		R	Q38Q(caa/caG)C76C(tgc/tgT)	N296H(aat/Cat)M306I(atg/atA)			R	K43R(aag/aGg)	1401a/g		R	del161_185S65P(tcc/ccc)D49Y(gac/tac)K48E(aag/gag)A46A(gca/gcC)		I206S(atc/aGc)		white	R	R	1401a/g		R
9403-05@Abkhazia@2005	9403-05	ERS2211702	this study	https://www.ebi.ac.uk/ena/browser/text-search?query=ERS2211702	Europe/Russian W148 Outbreak	Abkhazia	unknown	Abkhazia	2005	7	4	R	R		R	R	pre-XDR	R	S315T(agc/aCc)			R	#ff6600	S450L(tcg/tTg)	S450L(tcg/ttg)	no				R	Q38Q(caa/caG)C76C(tgc/tgT)	G406A(ggc/gCc)			R	K43R(aag/aGg)			R	L120P(ctg/cCg)				white	R			-10g/a
941-02@Estonia@2002	941-02	ERS2211703	this study	https://www.ebi.ac.uk/ena/browser/text-search?query=ERS2211703	Europe/Russian W148 Outbreak	Estonia	Estonia	Estonia	2002	6	3	R	R		R		pre-XDR	R	S315T(agc/aCc)			R	#ff6600	S450L(tcg/tTg)	S450L(tcg/ttg)	yes		F452S(ttc/tCc)		R	Q38Q(caa/caG)C76C(tgc/tgT)	M306V(atg/Gtg)			R	K43R(aag/aGg)			R	M1T(atg/aCg)				white	R			-10g/a
9424-05@Abkhazia@2005	9424-05	ERS2211704	this study	https://www.ebi.ac.uk/ena/browser/text-search?query=ERS2211704	Europe/Russian W148 Outbreak	Abkhazia	unknown	Abkhazia	2005	6	4	R	R		R	R		R	S315T(agc/aCc)				white			no	0			R	-11c/aQ38Q(caa/caG)C76C(tgc/tgT)	G294S(ggc/Agc)			R	K43R(aag/aGg)			R	A171T(gcg/Acg)				white	R			-10g/a
9428-05@Abkhazia@2005	9428-05	ERS2211705	this study	https://www.ebi.ac.uk/ena/browser/text-search?query=ERS2211705	Europe/Russian W148 Outbreak	Abkhazia	unknown	Abkhazia	2005	5	2		R			R		R	S315T(agc/aCc)			R	#efc329	L452P(ctg/cCg)	L452P(ctg/cCg)	no					Q38Q(caa/caG)C76C(tgc/tgT)				R	K43R(aag/aGg)			R	V7G(gtc/gGc)				white
943-04@Estonia@2004	943-04	ERS2211706	this study	https://www.ebi.ac.uk/ena/browser/text-search?query=ERS2211706	Europe/Russian W148 Outbreak	Estonia	Estonia	Estonia	2004	3	1					R		R	S315T(agc/aCc)				white			no	0				Q38Q(caa/caG)C76C(tgc/tgT)				R	K43R(aag/aGg)								white
9434-05@Abkhazia@2005	9434-05	ERS2211707	this study	https://www.ebi.ac.uk/ena/browser/text-search?query=ERS2211707	Europe/Russian W148 Outbreak	Abkhazia	unknown	Abkhazia	2005	3	0							R	S315T(agc/aCc)-16t/c			R	#ff6600	S450L(tcg/tTg)	S450L(tcg/ttg)	yes		I491T(atc/aCc)			Q38Q(caa/caG)C76C(tgc/tgT)				R	K43R(aag/aGg)								white
9440-02@EuropeWest@2002	9440-02	ERS1110442	this study	https://www.ebi.ac.uk/ena/browser/text-search?query=ERS1110442	Europe/Russian W148 Outbreak	Germany	unknown	Germany	2002	8	4	R		R	R	R	XDR	R	S315T(agc/aCc)			R	#ff6600	S450L(tcg/tTg)	S450L(tcg/ttg)	yes		K445R(aag/aGg)		R	Q38Q(caa/caG)C76C(tgc/tgT)	M306I(atg/atC)G406A(ggc/gCc)			R	K43R(aag/aGg)					R		D94G(gac/gGc)	#cd2c22	R			-10g/a
9527-96@EuropeWest@1996	9527-96	ERS2211708	this study	https://www.ebi.ac.uk/ena/browser/text-search?query=ERS2211708	Asian/Africa 2	Germany	Germany	Germany	1996	3	1					R		R	Y426Y(tac/taT)T380I(act/aTt)K143Q(aag/Cag)	-8t/a		R	#c8beb7	H445T(cac/ACc)	H445T(cac/ACc)	no					C76C(tgc/tgT)													white
9560-01@CentralAsia@2001	9560-01	ERS458430	DOI: 10.7554/eLife.38200	https://www.ebi.ac.uk/ena/browser/text-search?query=ERS458430	Europe/Russian W148 Outbreak	Uzbekistan_Karakalpakstan	unknown	Uzbekistan_Karakalpakstan	2001	8	3	R			R	R	pre-XDR	R	S315T(agc/aCc)			R	#ff6600	S450L(tcg/tTg)	S450L(tcg/ttg)	yes		W484G(tgg/Ggg)		R	-12c/tQ38Q(caa/caG)C76C(tgc/tgT)				R	K43R(aag/aGg)	1401a/g							white	R	R	1401a/g		R
958-06@EuropeWest@2006	958-06	ERS458415	this study	https://www.ebi.ac.uk/ena/browser/text-search?query=ERS458415	Europe/Russian W148 Outbreak	Germany	unknown	Germany	2006	7	4	R	R		R	R	pre-XDR	R	S315T(agc/aCc)			R	#ff6600	S450L(tcg/tTg)	S450L(tcg/ttg)	yes		N698K(aac/aaA)		R	Q38Q(caa/caG)C76C(tgc/tgT)	M306V(atg/Gtg)			R	K43R(aag/aGg)			R	A171V(gcg/gTg)				white	R			-10g/a
9615-04@RussianFederation@2004	9615-04	ERS2211709	this study	https://www.ebi.ac.uk/ena/browser/text-search?query=ERS2211709	Europe/Russian W148 Outbreak	Germany	Russian Federation	Russian Federation	2004	5	2	R	R					R	S315T(agc/aCc)			R	#ff6600	L42V(ctt/Gtt)S450L(tcg/tTg)L731P(ctg/cCg)	S450L(tcg/tTg)	yes	L42V(ctt/Gtt)L731P(ctg/cCg)			R	Q38Q(caa/caG)C76C(tgc/tgT)	M306V(atg/Gtg)			R	K43R(aag/aGg)			R	del457				white
966-95@RussianFederation@1995	966-95	ERS457843	DOI: 10.1038/ng.3195	https://www.ebi.ac.uk/ena/browser/text-search?query=ERS457843	Europe/Russian W148 Outbreak	Germany	Russian Federation	Russian Federation	1995	8	4	R	R		R	R	pre-XDR	R	S315T(agc/aCc)	-8t/c		R	#ff6600	S450L(tcg/tTg)	S450L(tcg/ttg)	yes		I491T(atc/aCc)		R	Q38Q(caa/caG)C76C(tgc/tgT)	M306I(atg/atA)			R	K43R(aag/aGg)			R	T135P(acc/Ccc)				white	R			-10g/a
9700-04@CentralAsia@2004	9700-04	ERS458146	DOI: 10.1038/ng.3195	https://www.ebi.ac.uk/ena/browser/text-search?query=ERS458146	Europe/Russian W148 Outbreak	Uzbekistan_Karakalpakstan	unknown	Uzbekistan_Karakalpakstan	2004	6	3	R			R	R	pre-XDR	R	S315T(agc/aCc)			R	#f9881a	T400A(acc/Gcc)S450L(tcg/tTg)	T400A(acc/Gcc)S450L(tcg/tTg)	no				R	Q38Q(caa/caG)C76C(tgc/tgT)	Q497R(cag/cGg)			R	K43R(aag/aGg)								white	R			-10g/a
9712-04@EuropeWest@2004	9712-04	ERS457148	this study	https://www.ebi.ac.uk/ena/browser/text-search?query=ERS457148	Europe/Russian W148 Outbreak	Germany	unknown	Germany	2004	10	4	R	R		R	R	pre-XDR	R	S315T(agc/aCc)			R	#666666	T444T(acc/acG)H445S(cac/TCc)K446Q(aag/Cag)	T444T(acc/acG)H445S(cac/TCc)K446Q(aag/Cag)	no				R	Q38Q(caa/caG)C76C(tgc/tgT)	G406A(ggc/gCc)			R	K43R(aag/aGg)	1401a/g		R	I31S(atc/aGc)			A410T(gcg/Acg)	white	R	R	1401a/g		R
9790-04@Lithuania@2004	9790-04	ERS457130	this study	https://www.ebi.ac.uk/ena/browser/text-search?query=ERS457130	Europe/Russian W148 Outbreak	Germany	Lithuania	Lithuania	2004	4	1	R						R	S315T(agc/aCc)			R	#ff6600	S450L(tcg/tTg)	S450L(tcg/ttg)	yes		D735E(gac/gaA)		R	Q38Q(caa/caG)C76C(tgc/tgT)	Q497R(cag/cGg)			R	K43R(aag/aGg)								white
98-00@EuropeWest@2000	98-00	ERS2211710	this study	https://www.ebi.ac.uk/ena/browser/text-search?query=ERS2211710	Europe/Russian W148 Outbreak	Germany	Germany	Germany	2000	3	0							R	S315T(agc/aCc)			R	#ff6600	S450L(tcg/tTg)	S450L(tcg/ttg)	no					Q38Q(caa/caG)C76C(tgc/tgT)				R	K43R(aag/aGg)								white
9825-01@CentralAsia@2001	9825-01	ERS457463	DOI: 10.7554/eLife.38200	https://www.ebi.ac.uk/ena/browser/text-search?query=ERS457463	Europe/Russian W148 Outbreak	Uzbekistan_Karakalpakstan	unknown	Uzbekistan_Karakalpakstan	2001	5	2	R				R		R	S315T(agc/aCc)			R	#ff6600	S450L(tcg/tTg)	S450L(tcg/ttg)	yes		P1040R(ccg/cGg)		R	Q38Q(caa/caG)C76C(tgc/tgT)	G406D(ggc/gAc)			R	K43R(aag/aGg)								white
9827-01@CentralAsia@2001	9827-01	ERS458395	DOI: 10.1038/ng.3195	https://www.ebi.ac.uk/ena/browser/text-search?query=ERS458395	other Beijing	Uzbekistan_Karakalpakstan	unknown	Uzbekistan_Karakalpakstan	2001	5	2	R	R					R	S315T(agc/aCc)				white			no	0			R	C76C(tgc/tgT)	M306I(atg/atC)			R	K88R(aag/aGg)			R	del385_391				white
9847-95@RussianFederation@1995	9847-95	ERS457179	DOI: 10.1038/ng.3195	https://www.ebi.ac.uk/ena/browser/text-search?query=ERS457179	Europe/Russian W148 Outbreak	Germany	Russian Federation	Russian Federation	1995	6	3	R	R			R		R	S315T(agc/aCc)	L203L(ctg/ctA)		R	#aabb64	D435V(gac/gTc)	D435V(gac/gTc)	no				R	Q38Q(caa/caG)C76C(tgc/tgT)	M306V(atg/Gtg)			R	K43R(aag/aGg)			R	T76P(act/Cct)				white
9864-01@EuropeWest@2001	9864-01	ERS2211711	this study	https://www.ebi.ac.uk/ena/browser/text-search?query=ERS2211711	Europe/Russian W148 Outbreak	Germany	unknown	Germany	2001	4	1		R					R	S315T(agc/aCc)			R	#57aa98	L430P(ctg/cCg)	L430P(ctg/cCg)	no					Q38Q(caa/caG)C76C(tgc/tgT)	I450M(atc/atG)			R	K43R(aag/aGg)			R	W119L(tgg/tTg)				white
9971-00@EuropeWest@2000	9971-00	ERS2211712	this study	https://www.ebi.ac.uk/ena/browser/text-search?query=ERS2211712	Europe/Russian W148 Outbreak	Germany	unknown	Germany	2000	2	0							R	S315T(agc/aCc)				white			no	0				Q38Q(caa/caG)C76C(tgc/tgT)				R	K43R(aag/aGg)								white
9992-99@EuropeWest@1999	9992-99	ERS2211713	this study	https://www.ebi.ac.uk/ena/browser/text-search?query=ERS2211713	Europe/Russian W148 Outbreak	Germany	unknown	Germany	1999	6	3	R		R	R		XDR	R	S315T(agc/aCc)			R	#ff6600	S450L(tcg/tTg)	S450L(tcg/ttg)	yes		F452S(ttc/tCc)		R	Q38Q(caa/caG)C76C(tgc/tgT)	M306V(atg/Gtg)			R	K43R(aag/aGg)					R		D94A(gac/gCc)	#efc329	R			-10g/a
AA096@Estonia@2009	AA096	ERS2211714	this study	https://www.ebi.ac.uk/ena/browser/text-search?query=ERS2211714	Europe/Russian W148 Outbreak	Estonia	Estonia	Estonia	2009	5	2	R			R		pre-XDR	R	S315T(agc/aCc)			R	#ff6600	S450L(tcg/tTg)	S450L(tcg/ttg)	yes		F452S(ttc/tCc)		R	Q38Q(caa/caG)C76C(tgc/tgT)	M306V(atg/Gtg)			R	K43R(aag/aGg)	1473g/t							white	R		1473g/t	-10g/a
AA099@Estonia@2009	AA099	ERS2211715	this study	https://www.ebi.ac.uk/ena/browser/text-search?query=ERS2211715	Europe/Russian W148 Outbreak	Estonia	Estonia	Estonia	2009	8	5	R	R	R	R	R	XDR	R	S315T(agc/aCc)			R	#ff6600	S450L(tcg/tTg)	S450L(tcg/ttg)	yes		F452S(ttc/tCc)		R	Q38Q(caa/caG)C76C(tgc/tgT)	M306V(atg/Gtg)			R	K43R(aag/aGg)			R	V139G(gtg/gGg)	R		D94A(gac/gCc)	#efc329	R			-10g/a
AB195195-LIT@Lithuania@2011	AB195195-LIT	ERS2211425	this study	https://www.ebi.ac.uk/ena/browser/text-search?query=ERS2211425	Europe/Russian W148 Outbreak	Lithuania	unknown	Lithuania	2011	7	4	R	R	R	R		XDR	R	S315T(agc/aCc)			R	#ff6600	S450L(tcg/tTg)	S450L(tcg/ttg)	yes		F452S(ttc/tCc)		R	Q38Q(caa/caG)C76C(tgc/tgT)	M306V(atg/Gtg)			R	K43R(aag/aGg)			R	H57R(cac/cGc)	R		D94G(gac/gGc)	#cd2c22	R			-10g/a
AB263@RussianFederation@2010	AB263	ERS2211716	this study	https://www.ebi.ac.uk/ena/browser/text-search?query=ERS2211716	Europe/Russian W148 Outbreak	Estonia	Russian Federation	Russian Federation	2010	5	2	R			R		pre-XDR	R	S315T(agc/aCc)			R	#ff6600	S450L(tcg/tTg)	S450L(tcg/ttg)	yes		F452S(ttc/tCc)		R	Q38Q(caa/caG)C76C(tgc/tgT)	M306V(atg/Gtg)			R	K43R(aag/aGg)								white	R			-10g/a
AB290@Estonia@2010	AB290	ERS2211717	this study	https://www.ebi.ac.uk/ena/browser/text-search?query=ERS2211717	Europe/Russian W148 Outbreak	Estonia	Estonia	Estonia	2010	6	3	R		R	R		XDR	R	S315T(agc/aCc)			R	#ff6600	S450L(tcg/tTg)	S450L(tcg/ttg)	yes		F452S(ttc/tCc)		R	Q38Q(caa/caG)C76C(tgc/tgT)	M306V(atg/Gtg)			R	K43R(aag/aGg)					R		D94A(gac/gCc)	#efc329	R			-10g/a
AG058@RussianFederation@2009	AG058	ERS2211718	this study	https://www.ebi.ac.uk/ena/browser/text-search?query=ERS2211718	Europe/Russian W148 Outbreak	Estonia	Russian Federation	Russian Federation	2009	8	5	R	R	R	R	R	XDR	R	S315T(agc/aCc)			R	#ff6600	S450L(tcg/tTg)	S450L(tcg/ttg)	yes		F452S(ttc/tCc)		R	Q38Q(caa/caG)C76C(tgc/tgT)	M306V(atg/Gtg)			R	K43R(aag/aGg)			R	L120R(ctg/cGg)	R		D94A(gac/gCc)	#efc329	R			-10g/a
AH274@Estonia@2010	AH274	ERS2211719	this study	https://www.ebi.ac.uk/ena/browser/text-search?query=ERS2211719	Europe/Russian W148 Outbreak	Estonia	Estonia	Estonia	2010	6	3	R	R			R		R	S315T(agc/aCc)			R	#ff6600	K274N(aag/aaC)S450L(tcg/tTg)	S450L(tcg/tTg)	yes	K274N(aag/aaC)			R	Q38Q(caa/caG)C76C(tgc/tgT)	G406D(ggc/gAc)			R	K43R(aag/aGg)			R	W68_(tgg/tgA)				white
AK023@Estonia@2009	AK023	ERS2211720	this study	https://www.ebi.ac.uk/ena/browser/text-search?query=ERS2211720	Europe/Russian W148 Outbreak	Estonia	Estonia	Estonia	2009	5	2	R			R		pre-XDR	R	S315T(agc/aCc)			R	#ff6600	S450L(tcg/tTg)	S450L(tcg/ttg)	yes		F452S(ttc/tCc)		R	Q38Q(caa/caG)C76C(tgc/tgT)	M306V(atg/Gtg)			R	K43R(aag/aGg)								white	R			-10g/a
AK206206-LIT@Lithuania@2011	AK206206-LIT	ERS2211426	this study	https://www.ebi.ac.uk/ena/browser/text-search?query=ERS2211426	Europe/Russian W148 Outbreak	Lithuania	unknown	Lithuania	2011	6	3	R	R		R		pre-XDR	R	S315T(agc/aCc)			R	#ff6600	S450L(tcg/tTg)	S450L(tcg/ttg)	yes		F452S(ttc/tCc)		R	Q38Q(caa/caG)C76C(tgc/tgT)	M306V(atg/Gtg)			R	K43R(aag/aGg)			R	H57R(cac/cGc)				white	R			-10g/a
AK272@Estonia@2010	AK272	ERS2211721	this study	https://www.ebi.ac.uk/ena/browser/text-search?query=ERS2211721	Europe/Russian W148 Outbreak	Estonia	Estonia	Estonia	2010	5	2				R	R	pre-XDR	R	S315T(agc/aCc)			R	#ff6600	S450L(tcg/tTg)R1008C(cgc/Tgc)	S450L(tcg/tTg)	yes	R1008C(cgc/Tgc)				Q38Q(caa/caG)C76C(tgc/tgT)	N296H(aat/Cat)			R	K43R(aag/aGg)								white	R			S23R(agt/Cgt)-14c/t
AL046@Estonia@2009	AL046	ERS2211722	this study	https://www.ebi.ac.uk/ena/browser/text-search?query=ERS2211722	Europe/Russian W148 Outbreak	Estonia	Estonia	Estonia	2009	6	3	R	R		R		pre-XDR	R	S315T(agc/aCc)			R	#ff6600	S450L(tcg/tTg)	S450L(tcg/ttg)	no				R	Q38Q(caa/caG)C76C(tgc/tgT)	M306V(atg/Gtg)			R	K43R(aag/aGg)			R	G105D(ggc/gAc)				white	R			-10g/a
AN025@Estonia@2009	AN025	ERS2211723	this study	https://www.ebi.ac.uk/ena/browser/text-search?query=ERS2211723	Europe/Russian W148 Outbreak	Estonia	Estonia	Estonia	2009	7	4	R	R	R	R		XDR	R	S315T(agc/aCc)			R	#ff6600	S450L(tcg/tTg)	S450L(tcg/ttg)	yes		F452S(ttc/tCc)		R	Q38Q(caa/caG)C76C(tgc/tgT)	M306V(atg/Gtg)			R	K43R(aag/aGg)			R	T100P(acc/Ccc)	R		S91P(tcg/Ccg)	#004152	R			-10g/a
AP006@Estonia@2009	AP006	ERS2211724	this study	https://www.ebi.ac.uk/ena/browser/text-search?query=ERS2211724	Europe/Russian W148 Outbreak	Estonia	Estonia	Estonia	2009	5	2		R			R		R	S315T(agc/aCc)			R	#aabb64	D435V(gac/gTc)	D435V(gac/gTc)	no					Q38Q(caa/caG)C76C(tgc/tgT)				R	K43R(aag/aGg)			R	A3E(gcg/gAg)				white
AR004@Estonia@2009	AR004	ERS2211725	this study	https://www.ebi.ac.uk/ena/browser/text-search?query=ERS2211725	Europe/Russian W148 Outbreak	Estonia	Estonia	Estonia	2009	8	5	R	R	R	R	R	XDR	R	S315T(agc/aCc)			R	#ff6600	S450L(tcg/tTg)	S450L(tcg/ttg)	yes		F452S(ttc/tCc)		R	Q38Q(caa/caG)C76C(tgc/tgT)	M306V(atg/Gtg)			R	K43R(aag/aGg)			R	-11a/g	R		D94N(gac/Aac)	#ff6600	R			-10g/a
AR189@Estonia@2009	AR189	ERS2211726	this study	https://www.ebi.ac.uk/ena/browser/text-search?query=ERS2211726	Europe/Russian W148 Outbreak	Estonia	Estonia	Estonia	2009	6	3	R	R		R		pre-XDR	R	S315T(agc/aCc)			R	#ff6600	S450L(tcg/tTg)	S450L(tcg/ttg)	yes		F452S(ttc/tCc)		R	Q38Q(caa/caG)C76C(tgc/tgT)	M306V(atg/Gtg)			R	K43R(aag/aGg)			R	-11a/g				white	R			-10g/a
AS196@Estonia@2009	AS196	ERS2211727	this study	https://www.ebi.ac.uk/ena/browser/text-search?query=ERS2211727	Europe/Russian W148 Outbreak	Estonia	Estonia	Estonia	2009	3	1					R		R	S315T(agc/aCc)				white			no	0				Q38Q(caa/caG)C76C(tgc/tgT)				R	K43R(aag/aGg)								white
AS199@RussianFederation@2009	AS199	ERS2211728	this study	https://www.ebi.ac.uk/ena/browser/text-search?query=ERS2211728	Europe/Russian W148 Outbreak	Estonia	Russian Federation	Russian Federation	2009	7	4	R	R		R	R	pre-XDR	R	S315T(agc/aCc)			R	#ff6600	P45S(ccg/Tcg)S450L(tcg/tTg)	S450L(tcg/tTg)	yes	P45S(ccg/Tcg)			R	Q38Q(caa/caG)C76C(tgc/tgT)	Q497R(cag/cGg)			R	K43R(aag/aGg)			R	-11a/g				white	R			-37g/t
AT168@Estonia@2009	AT168	ERS2211729	this study	https://www.ebi.ac.uk/ena/browser/text-search?query=ERS2211729	Europe/Russian W148 Outbreak	Estonia	Estonia	Estonia	2009	3	0							R	S315T(agc/aCc)			R	#f88ef9	del1293_1303	del1293_1303	yes		L1176L(ttg/ttA)			Q38Q(caa/caG)C76C(tgc/tgT)				R	K43R(aag/aGg)								white
AT203@Estonia@2009	AT203	ERS2211730	this study	https://www.ebi.ac.uk/ena/browser/text-search?query=ERS2211730	Europe/Russian W148 Outbreak	Estonia	Estonia	Estonia	2009	5	2	R			R		pre-XDR	R	S315T(agc/aCc)			R	#ff6600	S450L(tcg/tTg)	S450L(tcg/ttg)	yes		F452S(ttc/tCc)		R	Q38Q(caa/caG)C76C(tgc/tgT)	M306V(atg/Gtg)			R	K43R(aag/aGg)								white	R			-10g/a
AV022@Estonia@2009	AV022	ERS2211731	this study	https://www.ebi.ac.uk/ena/browser/text-search?query=ERS2211731	Europe/Russian W148 Outbreak	Estonia	Estonia	Estonia	2009	5	2	R			R		pre-XDR	R	S315T(agc/aCc)			R	#ff6600	S450L(tcg/tTg)	S450L(tcg/ttg)	yes		F452S(ttc/tCc)		R	Q38Q(caa/caG)C76C(tgc/tgT)	M306V(atg/Gtg)			R	K43R(aag/aGg)	1473g/t							white	R		1473g/t	-10g/a
AV211@Estonia@2009	AV211	ERS2211732	this study	https://www.ebi.ac.uk/ena/browser/text-search?query=ERS2211732	Europe/Russian W148 Outbreak	Estonia	Estonia	Estonia	2009	5	2	R			R		pre-XDR	R	S315T(agc/aCc)			R	#ff6600	S450L(tcg/tTg)	S450L(tcg/ttg)	yes		F452S(ttc/tCc)		R	Q38Q(caa/caG)C76C(tgc/tgT)	M306V(atg/Gtg)			R	K43R(aag/aGg)								white	R			-10g/a
AV212@Estonia@2009	AV212	ERS2211733	this study	https://www.ebi.ac.uk/ena/browser/text-search?query=ERS2211733	Europe/Russian W148 Outbreak	Estonia	Estonia	Estonia	2009	8	5	R	R	R	R	R	XDR	R	S315T(agc/aCc)			R	#ff6600	S450L(tcg/tTg)	S450L(tcg/ttg)	yes		F452S(ttc/tCc)		R	Q38Q(caa/caG)C76C(tgc/tgT)	M306V(atg/Gtg)			R	K43R(aag/aGg)			R	-11a/g	R		D94N(gac/Aac)	#ff6600	R			-10g/a
AV217@Estonia@2010	AV217	ERS2211734	this study	https://www.ebi.ac.uk/ena/browser/text-search?query=ERS2211734	Europe/Russian W148 Outbreak	Estonia	Estonia	Estonia	2010	5	2	R			R		pre-XDR	R	S315T(agc/aCc)			R	#ff6600	S450L(tcg/tTg)	S450L(tcg/ttg)	yes		F452S(ttc/tCc)		R	Q38Q(caa/caG)C76C(tgc/tgT)	M306V(atg/Gtg)			R	K43R(aag/aGg)								white	R			-10g/a
AV267@Estonia@2010	AV267	ERS2211735	this study	https://www.ebi.ac.uk/ena/browser/text-search?query=ERS2211735	Europe/Russian W148 Outbreak	Estonia	Estonia	Estonia	2010	5	2	R			R		pre-XDR	R	S315T(agc/aCc)			R	#ff6600	S450L(tcg/tTg)	S450L(tcg/ttg)	yes		F452S(ttc/tCc)		R	Q38Q(caa/caG)C76C(tgc/tgT)	M306V(atg/Gtg)			R	K43R(aag/aGg)								white	R			-10g/a
BK012@Estonia@2009	BK012	ERS2211736	this study	https://www.ebi.ac.uk/ena/browser/text-search?query=ERS2211736	Europe/Russian W148 Outbreak	Estonia	Estonia	Estonia	2009	5	2	R			R		pre-XDR	R	S315T(agc/aCc)			R	#ff6600	S450L(tcg/tTg)	S450L(tcg/ttg)	yes		F452S(ttc/tCc)		R	Q38Q(caa/caG)C76C(tgc/tgT)	M306V(atg/Gtg)			R	K43R(aag/aGg)								white	R			-10g/a
BTB04-416@Sweden@2004	BTB04-416	SRR1162695	NCBI short read archive	https://www.ebi.ac.uk/ena/browser/text-search?query=SRR1162695	Europe/Russian W148 Outbreak	Sweden	unknown	Sweden	2004	7	3	R	R		R			R	S315T(agc/aCc)				white			no	0			R	Q38Q(caa/caG)C76C(tgc/tgT)	M306V(atg/Gtg)			R	K43R(aag/aGg)	1401a/g		R	T168P(acc/Ccc)				white	R	R	1401a/g		R
BTB07-170@Sweden@2007	BTB07-170	SRR1144755	NCBI short read archive	https://www.ebi.ac.uk/ena/browser/text-search?query=SRR1144755	Europe/Russian W148 Outbreak	Sweden	unknown	Sweden	2007	4	1					R		R	S315T(agc/aCc)			R	#ff6600	S450L(tcg/tTg)	S450L(tcg/ttg)	yes		R770H(cgc/cAc)			Q38Q(caa/caG)C76C(tgc/tgT)	N296H(aat/Cat)			R	K43R(aag/aGg)								white
BTB08-183@Sweden@2008	BTB08-183	SRR1144775	NCBI short read archive	https://www.ebi.ac.uk/ena/browser/text-search?query=SRR1144775	Europe/Russian W148 Outbreak	Sweden	unknown	Sweden	2008	6	3	R			R	R	pre-XDR	R	S315T(agc/aCc)			R	#ff6600	S450L(tcg/tTg)	S450L(tcg/ttg)	no				R	Q38Q(caa/caG)C76C(tgc/tgT)	G406A(ggc/gCc)			R	K43R(aag/aGg)								white	R			-14c/t
BTB09-058@Sweden@2008	BTB09-058	SRR1144743	NCBI short read archive	https://www.ebi.ac.uk/ena/browser/text-search?query=SRR1144743	Europe/Russian W148 Outbreak	Sweden	unknown	Sweden	2008	5	2		R			R		R	S315T(agc/aCc)			R	#ff6600	S450L(tcg/tTg)	S450L(tcg/ttg)	yes		I491V(atc/Gtc)			Q38Q(caa/caG)C76C(tgc/tgT)				R	K43R(aag/aGg)			R	G132D(ggt/gAt)				white
BTB09-085@Sweden@2009	BTB09-085	SRR1144778	NCBI short read archive	https://www.ebi.ac.uk/ena/browser/text-search?query=SRR1144778	Europe/Russian W148 Outbreak	Sweden	unknown	Sweden	2009	5	2		R			R		R	S315T(agc/aCc)			R	#ff6600	S450L(tcg/tTg)	S450L(tcg/ttg)	yes		I491V(atc/Gtc)			Q38Q(caa/caG)C76C(tgc/tgT)				R	K43R(aag/aGg)			R	G132D(ggt/gAt)				white
BTB10-357@Sweden@2010	BTB10-357	SRR1162700	NCBI short read archive	https://www.ebi.ac.uk/ena/browser/text-search?query=SRR1162700	Europe/Russian W148 Outbreak	Sweden	unknown	Sweden	2010	5	2	R				R		R	S315T(agc/aCc)			R	#ff6600	S450L(tcg/tTg)	S450L(tcg/ttg)	yes		V517L(gtg/Ttg)		R	Q38Q(caa/caG)C76C(tgc/tgT)	Q497R(cag/cGg)			R	K43R(aag/aGg)								white
BTB10-472@Sweden@2010	BTB10-472	SRR1162778	NCBI short read archive	https://www.ebi.ac.uk/ena/browser/text-search?query=SRR1162778	Europe/Russian W148 Outbreak	Sweden	unknown	Sweden	2010	5	2	R				R		R	S315T(agc/aCc)			R	#ff6600	S450L(tcg/tTg)	S450L(tcg/ttg)	yes		V517L(gtg/Ttg)		R	Q38Q(caa/caG)C76C(tgc/tgT)	Q497R(cag/cGg)			R	K43R(aag/aGg)								white
DB021@Estonia@2009	DB021	ERS2211737	this study	https://www.ebi.ac.uk/ena/browser/text-search?query=ERS2211737	Europe/Russian W148 Outbreak	Estonia	Estonia	Estonia	2009	5	2	R			R		pre-XDR	R	S315T(agc/aCc)			R	#ff6600	S450L(tcg/tTg)	S450L(tcg/ttg)	yes		F452S(ttc/tCc)		R	Q38Q(caa/caG)C76C(tgc/tgT)	M306V(atg/Gtg)			R	K43R(aag/aGg)								white	R			-10g/a
DG113@Estonia@2009	DG113	ERS2211738	this study	https://www.ebi.ac.uk/ena/browser/text-search?query=ERS2211738	Europe/Russian W148 Outbreak	Estonia	Estonia	Estonia	2009	8	5	R	R	R	R	R	XDR	R	S315T(agc/aCc)			R	#ff6600	S450L(tcg/tTg)	S450L(tcg/ttg)	yes		F452S(ttc/tCc)		R	Q38Q(caa/caG)C76C(tgc/tgT)	M306V(atg/Gtg)			R	K43R(aag/aGg)			R	G97S(ggt/Agt)	R		D94G(gac/gGc)	#cd2c22	R			-10g/a
DM240@Estonia@2010	DM240	ERS2211739	this study	https://www.ebi.ac.uk/ena/browser/text-search?query=ERS2211739	Europe/Russian W148 Outbreak	Estonia	Estonia	Estonia	2010	5	2	R			R		pre-XDR	R	S315T(agc/aCc)			R	#ff6600	S450L(tcg/tTg)	S450L(tcg/ttg)	yes		F452S(ttc/tCc)		R	Q38Q(caa/caG)C76C(tgc/tgT)	M306V(atg/Gtg)		P772P(ccg/ccA)	R	K43R(aag/aGg)								white	R			-10g/a
DP227@RussianFederation@2010	DP227	ERS2211740	this study	https://www.ebi.ac.uk/ena/browser/text-search?query=ERS2211740	Europe/Russian W148 Outbreak	Estonia	Russian Federation	Russian Federation	2010	5	2	R			R		pre-XDR	R	S315T(agc/aCc)			R	#ff6600	S450L(tcg/tTg)	S450L(tcg/ttg)	yes		F452S(ttc/tCc)		R	Q38Q(caa/caG)C76C(tgc/tgT)	M306V(atg/Gtg)			R	K43R(aag/aGg)								white	R			-10g/a
EI221@Estonia@2010	EI221	ERS2211741	this study	https://www.ebi.ac.uk/ena/browser/text-search?query=ERS2211741	Europe/Russian W148 Outbreak	Estonia	Estonia	Estonia	2010	5	2	R			R		pre-XDR	R	S315T(agc/aCc)			R	#ff6600	S450L(tcg/tTg)	S450L(tcg/ttg)	yes		F452S(ttc/tCc)		R	Q38Q(caa/caG)C76C(tgc/tgT)	M306V(atg/Gtg)			R	K43R(aag/aGg)								white	R			-10g/a
EI415@Estonia@2010	EI415	ERS2211742	this study	https://www.ebi.ac.uk/ena/browser/text-search?query=ERS2211742	Europe/Russian W148 Outbreak	Estonia	Estonia	Estonia	2010	8	5	R	R	R	R	R	XDR	R	S315T(agc/aCc)			R	#ff6600	S450L(tcg/tTg)	S450L(tcg/ttg)	yes		F452S(ttc/tCc)		R	Q38Q(caa/caG)C76C(tgc/tgT)	M306V(atg/Gtg)			R	K43R(aag/aGg)			R	L85P(ctg/cCg)	R		S91P(tcg/Ccg)	#004152	R			-10g/a
EP045@Estonia@2009	EP045	ERS2211743	this study	https://www.ebi.ac.uk/ena/browser/text-search?query=ERS2211743	Europe/Russian W148 Outbreak	Estonia	Estonia	Estonia	2009	7	4	R	R	R	R		XDR	R	S315T(agc/aCc)			R	#ff6600	S450L(tcg/tTg)	S450L(tcg/ttg)	yes		F452S(ttc/tCc)		R	Q38Q(caa/caG)C76C(tgc/tgT)	M306V(atg/Gtg)		P772P(ccg/ccA)	R	K43R(aag/aGg)			R	A102P(gcg/Ccg)	R		D94A(gac/gCc)	#efc329	R			-10g/a
EP230@Estonia@2010	EP230	ERS2211744	this study	https://www.ebi.ac.uk/ena/browser/text-search?query=ERS2211744	Europe/Russian W148 Outbreak	Estonia	Estonia	Estonia	2010	7	4	R	R	R	R		XDR	R	S315T(agc/aCc)			R	#ff6600	S450L(tcg/tTg)	S450L(tcg/ttg)	yes		F452S(ttc/tCc)		R	Q38Q(caa/caG)C76C(tgc/tgT)	M306V(atg/Gtg)		P772P(ccg/ccA)	R	K43R(aag/aGg)			R	A102P(gcg/Ccg)	R		D94A(gac/gCc)	#efc329	R			-10g/a
ER241@Estonia@2010	ER241	ERS2211745	this study	https://www.ebi.ac.uk/ena/browser/text-search?query=ERS2211745	Europe/Russian W148 Outbreak	Estonia	Estonia	Estonia	2010	5	2	R			R		pre-XDR	R	S315T(agc/aCc)			R	#ff6600	S450L(tcg/tTg)	S450L(tcg/ttg)	yes		F452S(ttc/tCc)		R	Q38Q(caa/caG)C76C(tgc/tgT)	M306V(atg/Gtg)			R	K43R(aag/aGg)								white	R			-10g/a
ER257@Estonia@2010	ER257	ERS2211746	this study	https://www.ebi.ac.uk/ena/browser/text-search?query=ERS2211746	Europe/Russian W148 Outbreak	Estonia	Estonia	Estonia	2010	5	2	R			R		pre-XDR	R	S315T(agc/aCc)			R	#ff6600	S450L(tcg/tTg)	S450L(tcg/ttg)	yes		F452S(ttc/tCc)		R	Q38Q(caa/caG)C76C(tgc/tgT)	M306V(atg/Gtg)			R	K43R(aag/aGg)								white	R			-10g/a
ET205@Estonia@2009	ET205	ERS2211747	this study	https://www.ebi.ac.uk/ena/browser/text-search?query=ERS2211747	Europe/Russian W148 Outbreak	Estonia	Estonia	Estonia	2009	5	2	R			R		pre-XDR	R	S315T(agc/aCc)			R	#ff6600	S450L(tcg/tTg)	S450L(tcg/ttg)	yes		F452S(ttc/tCc)		R	Q38Q(caa/caG)C76C(tgc/tgT)	M306V(atg/Gtg)			R	K43R(aag/aGg)								white	R			-10g/a
ET243@Estonia@2010	ET243	ERS2211748	this study	https://www.ebi.ac.uk/ena/browser/text-search?query=ERS2211748	Europe/Russian W148 Outbreak	Estonia	Estonia	Estonia	2010	5	2	R			R		pre-XDR	R	S315T(agc/aCc)			R	#ff6600	S450L(tcg/tTg)	S450L(tcg/ttg)	yes		F452S(ttc/tCc)		R	Q38Q(caa/caG)C76C(tgc/tgT)	M306V(atg/Gtg)			R	K43R(aag/aGg)								white	R			-10g/a
GK038@Estonia@2009	GK038	ERS2211749	this study	https://www.ebi.ac.uk/ena/browser/text-search?query=ERS2211749	Europe/Russian W148 Outbreak	Estonia	Estonia	Estonia	2009	5	2	R			R		pre-XDR	R	S315T(agc/aCc)			R	#ff6600	S450L(tcg/tTg)	S450L(tcg/ttg)	yes		F452S(ttc/tCc)		R	Q38Q(caa/caG)C76C(tgc/tgT)	M306V(atg/Gtg)			R	K43R(aag/aGg)								white	R			-10g/a
GS228@Estonia@2010	GS228	ERS2211750	this study	https://www.ebi.ac.uk/ena/browser/text-search?query=ERS2211750	Europe/Russian W148 Outbreak	Estonia	Estonia	Estonia	2010	8	5	R	R	R	R	R	XDR	R	S315T(agc/aCc)			R	#ff6600	S450L(tcg/tTg)	S450L(tcg/ttg)	yes		F452S(ttc/tCc)		R	Q38Q(caa/caG)C76C(tgc/tgT)	M306V(atg/Gtg)			R	K43R(aag/aGg)			R	G97S(ggt/agt)	R		D94G(gac/ggc)	#cd2c22	R			-10g/a
HB229@Estonia@2010	HB229	ERS2211751	this study	https://www.ebi.ac.uk/ena/browser/text-search?query=ERS2211751	Europe/Russian W148 Outbreak	Estonia	Estonia	Estonia	2010	5	2	R			R		pre-XDR	R	S315T(agc/aCc)			R	#ff6600	S450L(tcg/tTg)	S450L(tcg/ttg)	yes		F452S(ttc/tCc)		R	Q38Q(caa/caG)C76C(tgc/tgT)	M306V(atg/Gtg)			R	K43R(aag/aGg)								white	R			-10g/a
HH275@Estonia@2010	HH275	ERS2211752	this study	https://www.ebi.ac.uk/ena/browser/text-search?query=ERS2211752	Europe/Russian W148 Outbreak	Estonia	Estonia	Estonia	2010	6	3	R	R		R		pre-XDR	R	S315T(agc/aCc)			R	#ff6600	S450L(tcg/tTg)	S450L(tcg/ttg)	yes		F452S(ttc/tCc)		R	Q38Q(caa/caG)C76C(tgc/tgT)	M306V(atg/Gtg)			R	K43R(aag/aGg)			R	V155G(gtg/gGg)				white	R			-10g/a
HM009@Estonia@2009	HM009	ERS2211753	this study	https://www.ebi.ac.uk/ena/browser/text-search?query=ERS2211753	Europe/Russian W148 Outbreak	Estonia	Estonia	Estonia	2009	5	2	R			R		pre-XDR	R	S315T(agc/aCc)			R	#ff6600	S450L(tcg/tTg)	S450L(tcg/ttg)	yes		F452S(ttc/tCc)		R	Q38Q(caa/caG)C76C(tgc/tgT)	M306V(atg/Gtg)			R	K43R(aag/aGg)								white	R			-10g/a
HT261@Estonia@2010	HT261	ERS2211754	this study	https://www.ebi.ac.uk/ena/browser/text-search?query=ERS2211754	Europe/Russian W148 Outbreak	Estonia	Estonia	Estonia	2010	5	2	R			R		pre-XDR	R	S315T(agc/aCc)			R	#ff6600	S450L(tcg/tTg)	S450L(tcg/ttg)	yes		F452S(ttc/tCc)		R	Q38Q(caa/caG)C76C(tgc/tgT)	M306V(atg/Gtg)			R	K43R(aag/aGg)								white	R			-10g/a
IA100@Estonia@2009	IA100	ERS2211755	this study	https://www.ebi.ac.uk/ena/browser/text-search?query=ERS2211755	Europe/Russian W148 Outbreak	Estonia	Estonia	Estonia	2009	8	5	R	R	R	R	R	XDR	R	S315T(agc/aCc)	-15c/t		R	#ff6600	S450L(tcg/tTg)	S450L(tcg/ttg)	yes		F452S(ttc/tCc)		R	Q38Q(caa/caG)C76C(tgc/tgT)	M306V(atg/Gtg)			R	K43R(aag/aGg)			R	del180	R		D94Y(gac/Tac)	#aabb64	R			-10g/a
IA410@Estonia@2010	IA410	ERS2211756	this study	https://www.ebi.ac.uk/ena/browser/text-search?query=ERS2211756	Europe/Russian W148 Outbreak	Estonia	Estonia	Estonia	2010	8	5	R	R	R	R	R	XDR	R	S315T(agc/aCc)	-15c/t		R	#ff6600	S450L(tcg/tTg)	S450L(tcg/ttg)	yes		F452S(ttc/tCc)		R	Q38Q(caa/caG)C76C(tgc/tgT)	M306V(atg/Gtg)			R	K43R(aag/aGg)			R	del180	R		D94Y(gac/Tac)	#aabb64	R			-10g/a
IF239@RussianFederation@2010	IF239	ERS2211757	this study	https://www.ebi.ac.uk/ena/browser/text-search?query=ERS2211757	Europe/Russian W148 Outbreak	Estonia	Russian Federation	Russian Federation	2010	7	4	R	R	R		R	pre-XDR	R	S315T(agc/aCc)			R	#ff6600	S450L(tcg/tTg)	S450L(tcg/ttg)	yes		T812I(acc/aTc)V1147A(gtg/gCg)		R	-16c/tQ38Q(caa/caG)C76C(tgc/tgT)	N296H(aat/Cat)			R	K43R(aag/aGg)			R	T76P(act/Cct)	R		D94A(gac/gCc)	#efc329
IK222@Estonia@2010	IK222	ERS2211758	this study	https://www.ebi.ac.uk/ena/browser/text-search?query=ERS2211758	Europe/Russian W148 Outbreak	Estonia	Estonia	Estonia	2010	8	4	R	R	R	R		XDR	R	S315T(agc/aCc)			R	#ff6600	S450L(tcg/tTg)	S450L(tcg/ttg)	yes		F452S(ttc/tCc)		R	Q38Q(caa/caG)C76C(tgc/tgT)	M306V(atg/Gtg)		P772P(ccg/ccA)	R	K43R(aag/aGg)			R	-12t/c	R		D94G(gac/gGc)	#cd2c22	R			-10g/a
IP219@RussianFederation@2010	IP219	ERS2211759	this study	https://www.ebi.ac.uk/ena/browser/text-search?query=ERS2211759	Europe/Russian W148 Outbreak	Estonia	Russian Federation	Russian Federation	2010	5	2	R			R		pre-XDR	R	S315T(agc/aCc)			R	#ff6600	S450L(tcg/tTg)	S450L(tcg/ttg)	yes		F452S(ttc/tCc)		R	Q38Q(caa/caG)C76C(tgc/tgT)	M306V(atg/Gtg)			R	K43R(aag/aGg)								white	R			-10g/a
IR056@Estonia@2009	IR056	ERS2211760	this study	https://www.ebi.ac.uk/ena/browser/text-search?query=ERS2211760	Europe/Russian W148 Outbreak	Estonia	Estonia	Estonia	2009	8	5	R	R	R	R	R	XDR	R	S315T(agc/aCc)			R	#ff6600	S450L(tcg/tTg)	S450L(tcg/ttg)	yes		F452S(ttc/tCc)		R	Q38Q(caa/caG)C76C(tgc/tgT)	M306V(atg/Gtg)			R	K43R(aag/aGg)			R	-11a/g	R		D94N(gac/Aac)	#ff6600	R			-10g/a
IV224@Estonia@2010	IV224	ERS2211761	this study	https://www.ebi.ac.uk/ena/browser/text-search?query=ERS2211761	Europe/Russian W148 Outbreak	Estonia	Estonia	Estonia	2010	7	4	R	R	R	R		XDR	R	S315T(agc/aCc)			R	#ff6600	S450L(tcg/tTg)	S450L(tcg/ttg)	yes		F452S(ttc/tCc)		R	Q38Q(caa/caG)C76C(tgc/tgT)	M306V(atg/Gtg)			R	K43R(aag/aGg)	1t/c		R	Q141P(cag/cCg)	R		S91P(tcg/Ccg)	#004152	R		1t/c	-10g/a
JA49049-LIT@Lithuania@2009	JA49049-LIT	ERS2211427	this study	https://www.ebi.ac.uk/ena/browser/text-search?query=ERS2211427	Europe/Russian W148 Outbreak	Lithuania	unknown	Lithuania	2009	6	3	R	R		R		pre-XDR	R	S315T(agc/aCc)			R	#ff6600	S450L(tcg/tTg)	S450L(tcg/ttg)	yes		F452S(ttc/tCc)		R	Q38Q(caa/caG)C76C(tgc/tgT)	M306V(atg/Gtg)			R	K43R(aag/aGg)			R	D8G(gac/gGc)				white	R			-10g/a
JA79079-LIT@Lithuania@2010	JA79079-LIT	ERS2211428	this study	https://www.ebi.ac.uk/ena/browser/text-search?query=ERS2211428	Europe/Russian W148 Outbreak	Lithuania	unknown	Lithuania	2010	2	0							R	S315T(agc/aCc)				white			no	0				Q38Q(caa/caG)C76C(tgc/tgT)				R	K43R(aag/aGg)								white
JK184184-LIT@Lithuania@2011	JK184184-LIT	ERS2211429	this study	https://www.ebi.ac.uk/ena/browser/text-search?query=ERS2211429	Europe/Russian W148 Outbreak	Lithuania	unknown	Lithuania	2011	9	4	R	R		R	R	pre-XDR	R	S315T(agc/aCc)			R	#004152	D435Y(gac/Tac)P454S(ccc/Tcc)	D435Y(gac/Tac)	yes	P454S(ccc/Tcc)			R	Q38Q(caa/caG)C76C(tgc/tgT)	G406A(ggc/gCc)			R	K43R(aag/aGg)	1401a/g		R	T76P(act/Cct)				white	R	R	1401a/g		R
JP157@Estonia@2009	JP157	ERS2211762	this study	https://www.ebi.ac.uk/ena/browser/text-search?query=ERS2211762	Europe/Russian W148 Outbreak	Estonia	Estonia	Estonia	2009	5	2	R			R		pre-XDR	R	S315T(agc/aCc)			R	#ff6600	S450L(tcg/tTg)	S450L(tcg/ttg)	yes		F452S(ttc/tCc)		R	Q38Q(caa/caG)C76C(tgc/tgT)	M306V(atg/Gtg)			R	K43R(aag/aGg)								white	R			-10g/a
JP264@Estonia@2010	JP264	ERS2211763	this study	https://www.ebi.ac.uk/ena/browser/text-search?query=ERS2211763	Europe/Russian W148 Outbreak	Estonia	Estonia	Estonia	2010	5	2	R			R		pre-XDR	R	S315T(agc/aCc)			R	#ff6600	S450L(tcg/tTg)	S450L(tcg/ttg)	yes		F452S(ttc/tCc)		R	Q38Q(caa/caG)C76C(tgc/tgT)	M306V(atg/Gtg)			R	K43R(aag/aGg)								white	R			-10g/a
JR158@Estonia@2009	JR158	ERS2211764	this study	https://www.ebi.ac.uk/ena/browser/text-search?query=ERS2211764	Europe/Russian W148 Outbreak	Estonia	Estonia	Estonia	2009	6	3	R	R		R		pre-XDR	R	S315T(agc/aCc)			R	#ff6600	S450L(tcg/tTg)	S450L(tcg/ttg)	yes		F452S(ttc/tCc)		R	Q38Q(caa/caG)C76C(tgc/tgT)	M306V(atg/Gtg)			R	K43R(aag/aGg)			R	V155G(gtg/gGg)				white	R			-10g/a
JV213@Estonia@2009	JV213	ERS2211765	this study	https://www.ebi.ac.uk/ena/browser/text-search?query=ERS2211765	Europe/Russian W148 Outbreak	Estonia	Estonia	Estonia	2009	7	4	R	R	R	R		XDR	R	S315T(agc/aCc)			R	#ff6600	S450L(tcg/tTg)	S450L(tcg/ttg)	yes		F452S(ttc/tCc)		R	Q38Q(caa/caG)C76C(tgc/tgT)	M306V(atg/Gtg)		P772P(ccg/ccA)	R	K43R(aag/aGg)			R	-12t/c	R		D94G(gac/gGc)	#cd2c22	R			-10g/a
KE235@Estonia@2010	KE235	ERS2211766	this study	https://www.ebi.ac.uk/ena/browser/text-search?query=ERS2211766	Europe/Russian W148 Outbreak	Estonia	Estonia	Estonia	2010	8	5	R	R	R	R	R	XDR	R	S315T(agc/aCc)			R	#ff6600	S450L(tcg/tTg)	S450L(tcg/ttg)	yes		F452S(ttc/tCc)		R	Q38Q(caa/caG)C76C(tgc/tgT)	M306V(atg/Gtg)			R	K43R(aag/aGg)			R	-11a/g	R		D94N(gac/Aac)	#ff6600	R			-10g/a
KF111@Estonia@2009	KF111	ERS2211767	this study	https://www.ebi.ac.uk/ena/browser/text-search?query=ERS2211767	Europe/Russian W148 Outbreak	Estonia	Estonia	Estonia	2009	6	3	R	R		R		pre-XDR	R	S315T(agc/aCc)			R	#ff6600	S450L(tcg/tTg)	S450L(tcg/ttg)	yes		F452S(ttc/tCc)		R	Q38Q(caa/caG)C76C(tgc/tgT)	M306V(atg/Gtg)			R	K43R(aag/aGg)			R	V139G(gtg/gGg)			A288D(gcc/gAc)	white	R			-10g/a
KF226@Estonia@2010	KF226	ERS2211768	this study	https://www.ebi.ac.uk/ena/browser/text-search?query=ERS2211768	Europe/Russian W148 Outbreak	Estonia	Estonia	Estonia	2010	6	3	R	R		R		pre-XDR	R	S315T(agc/aCc)			R	#ff6600	S450L(tcg/tTg)	S450L(tcg/ttg)	yes		F452S(ttc/tCc)		R	Q38Q(caa/caG)C76C(tgc/tgT)	M306V(atg/Gtg)			R	K43R(aag/aGg)			R	V139G(gtg/gGg)			A288D(gcc/gAc)	white	R			-10g/a
KK001@Estonia@2009	KK001	ERS2211769	this study	https://www.ebi.ac.uk/ena/browser/text-search?query=ERS2211769	Europe/Russian W148 Outbreak	Estonia	Estonia	Estonia	2009	6	3	R	R		R		pre-XDR	R	S315T(agc/aCc)			R	#ff6600	S450L(tcg/tTg)	S450L(tcg/ttg)	yes		F452S(ttc/tCc)		R	Q38Q(caa/caG)C76C(tgc/tgT)	M306V(atg/Gtg)			R	K43R(aag/aGg)			R	V155G(gtg/gGg)				white	R			-10g/a
KL431@Estonia@2010	KL431	ERS2211770	this study	https://www.ebi.ac.uk/ena/browser/text-search?query=ERS2211770	Europe/Russian W148 Outbreak	Estonia	Estonia	Estonia	2010	7	4	R	R	R	R		XDR	R	S315T(agc/aCc)			R	#ff6600	S450L(tcg/tTg)	S450L(tcg/ttg)	yes		F452S(ttc/tCc)		R	Q38Q(caa/caG)C76C(tgc/tgT)	M306V(atg/Gtg)			R	K43R(aag/aGg)			R	T100P(acc/Ccc)	R		S91P(tcg/Ccg)	#004152	R			-10g/a
KN152@Estonia@2009	KN152	ERS2211771	this study	https://www.ebi.ac.uk/ena/browser/text-search?query=ERS2211771	Europe/Russian W148 Outbreak	Estonia	Estonia	Estonia	2009	7	4	R	R	R	R		XDR	R	S315T(agc/aCc)			R	#ff6600	S450L(tcg/tTg)	S450L(tcg/ttg)	yes		F452S(ttc/tCc)		R	Q38Q(caa/caG)C76C(tgc/tgT)	M306V(atg/Gtg)		P772P(ccg/ccA)	R	K43R(aag/aGg)			R	A102P(gcg/Ccg)	R		D94A(gac/gCc)	#efc329	R			-10g/a
KT234@Estonia@2010	KT234	ERS2211772	this study	https://www.ebi.ac.uk/ena/browser/text-search?query=ERS2211772	Europe/Russian W148 Outbreak	Estonia	Estonia	Estonia	2010	5	2	R			R		pre-XDR	R	S315T(agc/aCc)			R	#ff6600	S450L(tcg/tTg)	S450L(tcg/ttg)	yes		F452S(ttc/tCc)		R	Q38Q(caa/caG)C76C(tgc/tgT)	M306V(atg/Gtg)			R	K43R(aag/aGg)								white	R			-10g/a
LB032@RussianFederation@2009	LB032	ERS2211773	this study	https://www.ebi.ac.uk/ena/browser/text-search?query=ERS2211773	Europe/Russian W148 Outbreak	Estonia	Russian Federation	Russian Federation	2009	6	3	R		R	R		XDR	R	S315T(agc/aCc)			R	#ff6600	S450L(tcg/tTg)	S450L(tcg/ttg)	yes		F452S(ttc/tCc)		R	Q38Q(caa/caG)C76C(tgc/tgT)	M306V(atg/Gtg)			R	K43R(aag/aGg)					R	G106G(ggc/ggG)	D94A(gac/gCc)	#efc329	R			-10g/a
LL016@Estonia@2009	LL016	ERS2211774	this study	https://www.ebi.ac.uk/ena/browser/text-search?query=ERS2211774	Europe/Russian W148 Outbreak	Estonia	Estonia	Estonia	2009	5	2	R			R		pre-XDR	R	S315T(agc/aCc)			R	#ff6600	S450L(tcg/tTg)	S450L(tcg/ttg)	yes		F452S(ttc/tCc)		R	Q38Q(caa/caG)C76C(tgc/tgT)	M306V(atg/Gtg)			R	K43R(aag/aGg)								white	R			-10g/a
LO255@Estonia@2010	LO255	ERS2211775	this study	https://www.ebi.ac.uk/ena/browser/text-search?query=ERS2211775	Europe/Russian W148 Outbreak	Estonia	Estonia	Estonia	2010	5	2	R			R		pre-XDR	R	S315T(agc/aCc)			R	#ff6600	S450L(tcg/tTg)	S450L(tcg/ttg)	yes		F452S(ttc/tCc)		R	Q38Q(caa/caG)C76C(tgc/tgT)	M306V(atg/Gtg)		P772P(ccg/ccA)	R	K43R(aag/aGg)								white	R			-10g/a
LR039@Estonia@2009	LR039	ERS2211776	this study	https://www.ebi.ac.uk/ena/browser/text-search?query=ERS2211776	Europe/Russian W148 Outbreak	Estonia	Estonia	Estonia	2009	6	3	R	R		R		pre-XDR	R	S315T(agc/aCc)			R	#ff6600	S450L(tcg/tTg)	S450L(tcg/ttg)	no				R	Q38Q(caa/caG)C76C(tgc/tgT)	M306V(atg/Gtg)			R	K43R(aag/aGg)			R	G105D(ggc/gAc)				white	R			-10g/a
LS12012-LIT@Lithuania@2009	LS12012-LIT	ERS2211430	this study	https://www.ebi.ac.uk/ena/browser/text-search?query=ERS2211430	Europe/Russian W148 Outbreak	Lithuania	unknown	Lithuania	2009	6	3	R	R		R		pre-XDR	R	S315T(agc/aCc)			R	#ff6600	S450L(tcg/tTg)	S450L(tcg/ttg)	yes		F452S(ttc/tCc)		R	Q38Q(caa/caG)C76C(tgc/tgT)	M306V(atg/Gtg)			R	K43R(aag/aGg)			R	D8G(gac/gGc)				white	R			-10g/a
LS53053-LIT@Lithuania@2009	LS53053-LIT	ERS2211431	this study	https://www.ebi.ac.uk/ena/browser/text-search?query=ERS2211431	Europe/Russian W148 Outbreak	Lithuania	unknown	Lithuania	2009	4	2	R			R			R	S315T(agc/aCc)				white			no	0			R	Q38Q(caa/caG)C76C(tgc/tgT)	Q497R(cag/cGg)			R	K43R(aag/aGg)								white	R			-12c/t
LZ201@RussianFederation@2009	LZ201	ERS2211777	this study	https://www.ebi.ac.uk/ena/browser/text-search?query=ERS2211777	Europe/Russian W148 Outbreak	Estonia	Russian Federation	Russian Federation	2009	6	3	R	R		R		pre-XDR	R	S315T(agc/aCc)			R	#ff6600	S450L(tcg/tTg)	S450L(tcg/ttg)	no				R	Q38Q(caa/caG)C76C(tgc/tgT)	M306V(atg/Gtg)			R	K43R(aag/aGg)			R	G105D(ggc/gAc)				white	R			-10g/a
MA034@Estonia@2009	MA034	ERS2211778	this study	https://www.ebi.ac.uk/ena/browser/text-search?query=ERS2211778	Europe/Russian W148 Outbreak	Estonia	Estonia	Estonia	2009	6	3	R	R		R		pre-XDR	R	S315T(agc/aCc)			R	#ff6600	S450L(tcg/tTg)	S450L(tcg/ttg)	no				R	Q38Q(caa/caG)C76C(tgc/tgT)	M306V(atg/Gtg)			R	K43R(aag/aGg)			R	G105D(ggc/gAc)				white	R			-10g/a
MA470@Estonia@2011	MA470	ERS2211779	this study	https://www.ebi.ac.uk/ena/browser/text-search?query=ERS2211779	Europe/Russian W148 Outbreak	Estonia	Estonia	Estonia	2011	5	2	R			R		pre-XDR	R	S315T(agc/aCc)			R	#ff6600	S450L(tcg/tTg)	S450L(tcg/ttg)	yes		F452S(ttc/tCc)		R	Q38Q(caa/caG)C76C(tgc/tgT)	M306V(atg/Gtg)			R	K43R(aag/aGg)								white	R			-10g/a
MAL020165@Africa@2008	MAL020165	SRR1577830	NCBI short read archive	https://www.ebi.ac.uk/ena/browser/text-search?query=SRR1577830	Europe/Russian W148 Outbreak	Mali	unknown	Mali	2008	10	4	R	R		R	R	pre-XDR	R	S315T(agc/aCc)			R	#ff6600	S450L(tcg/tTg)	S450L(tcg/ttg)	yes		L516P(ctg/cCg)		R	-40t/c-12c/tQ38Q(caa/caG)C76C(tgc/tgT)A302A(gcg/gcA)	G406A(ggc/gCc)			R	K43R(aag/aGg)	1401a/g		R	I31S(atc/aGc)				white	R	R	1401a/g		R
MD15594@Ukraine@2010	MD15594	SRR1166179	NCBI short read archive	https://www.ebi.ac.uk/ena/browser/text-search?query=SRR1166179	Europe/Russian W148 Outbreak	Moldova_Chisinau	unknown	Moldova	2010	6	3	R	R		R		pre-XDR	R	S315T(agc/aCc)			R	#dd4d00	S450L(tcg/tTg)S450S(tcg/tcC)	S450F(tcg/tTC)	no				R	Q38Q(caa/caG)C76C(tgc/tgT)	M306V(atg/Gtg)			R	K43R(aag/aGg)			R	L120R(ctg/cGg)				white	R			-14c/t
MD15855@Ukraine@2010	MD15855	SRR1166118	NCBI short read archive	https://www.ebi.ac.uk/ena/browser/text-search?query=SRR1166118	Europe/Russian W148 Outbreak	Moldova_Chisinau	unknown	Moldova	2010	6	3	R	R			R		R	S315T(agc/aCc)			R	#ff6600	S450L(tcg/tTg)	S450L(tcg/ttg)	yes			T187A(acc/Gcc)	R	Q38Q(caa/caG)C76C(tgc/tgT)	G406D(ggc/gAc)			R	K43R(aag/aGg)			R	T76P(act/Cct)				white
MD16257@Ukraine@2010	MD16257	SRR1166267	NCBI short read archive	https://www.ebi.ac.uk/ena/browser/text-search?query=SRR1166267	Europe/Russian W148 Outbreak	Moldova_Chisinau	unknown	Moldova	2010	6	2	R	R					R	S315T(agc/aCc)			R	#ff6600	S450L(tcg/tTg)	S450L(tcg/ttg)	yes		V483G(gtg/gGg)		R	-11c/tQ38Q(caa/caG)C76C(tgc/tgT)	M306V(atg/Gtg)			R	K43R(aag/aGg)			R	H71Y(cat/Tat)				white
MD16555@Ukraine@2010	MD16555	SRR1166120	NCBI short read archive	https://www.ebi.ac.uk/ena/browser/text-search?query=SRR1166120	Europe/Russian W148 Outbreak	Moldova_Chisinau	unknown	Moldova	2010	2	0							R	S315T(agc/aCc)				white			no	0				Q38Q(caa/caG)C76C(tgc/tgT)	P894P(ccc/ccT)			R	K43R(aag/aGg)								white
MD18096@Ukraine@2010	MD18096	SRR1166187	NCBI short read archive	https://www.ebi.ac.uk/ena/browser/text-search?query=SRR1166187	Europe/Russian W148 Outbreak	Moldova_Chisinau	unknown	Moldova	2010	6	2	R	R					R	S315T(agc/aCc)			R	#ff6600	S450L(tcg/tTg)	S450L(tcg/ttg)	yes		V483G(gtg/gGg)		R	-11c/tQ38Q(caa/caG)C76C(tgc/tgT)	M306V(atg/Gtg)			R	K43R(aag/aGg)			R	H71Y(cat/Tat)				white
MK043@Estonia@2009	MK043	ERS2211780	this study	https://www.ebi.ac.uk/ena/browser/text-search?query=ERS2211780	Europe/Russian W148 Outbreak	Estonia	Estonia	Estonia	2009	5	2	R			R		pre-XDR	R	S315T(agc/aCc)			R	#ff6600	S450L(tcg/tTg)	S450L(tcg/ttg)	yes		F452S(ttc/tCc)		R	Q38Q(caa/caG)C76C(tgc/tgT)	M306V(atg/Gtg)			R	K43R(aag/aGg)								white	R			-10g/a
ML002@Estonia@2009	ML002	ERS2211781	this study	https://www.ebi.ac.uk/ena/browser/text-search?query=ERS2211781	Europe/Russian W148 Outbreak	Estonia	Estonia	Estonia	2009	5	2	R			R		pre-XDR	R	S315T(agc/aCc)			R	#ff6600	S450L(tcg/tTg)	S450L(tcg/ttg)	yes		F452S(ttc/tCc)		R	Q38Q(caa/caG)C76C(tgc/tgT)	M306V(atg/Gtg)			R	K43R(aag/aGg)								white	R			-10g/a
MP003@Estonia@2009	MP003	ERS2211782	this study	https://www.ebi.ac.uk/ena/browser/text-search?query=ERS2211782	Europe/Russian W148 Outbreak	Estonia	Estonia	Estonia	2009	5	2	R			R		pre-XDR	R	S315T(agc/aCc)			R	#ff6600	S450L(tcg/tTg)	S450L(tcg/ttg)	yes		F452S(ttc/tCc)		R	Q38Q(caa/caG)C76C(tgc/tgT)	M306V(atg/Gtg)			R	K43R(aag/aGg)								white	R			-10g/a
MR260@Estonia@2010	MR260	ERS2211783	this study	https://www.ebi.ac.uk/ena/browser/text-search?query=ERS2211783	Europe/Russian W148 Outbreak	Estonia	Estonia	Estonia	2010	5	2	R			R		pre-XDR	R	S315T(agc/aCc)			R	#ff6600	S450L(tcg/tTg)	S450L(tcg/ttg)	yes		F452S(ttc/tCc)		R	Q38Q(caa/caG)C76C(tgc/tgT)	M306V(atg/Gtg)			R	K43R(aag/aGg)								white	R			-10g/a
MR262@Estonia@2010	MR262	ERS2211784	this study	https://www.ebi.ac.uk/ena/browser/text-search?query=ERS2211784	Europe/Russian W148 Outbreak	Estonia	Estonia	Estonia	2010	5	2	R			R		pre-XDR	R	S315T(agc/aCc)			R	#ff6600	S450L(tcg/tTg)	S450L(tcg/ttg)	yes		F452S(ttc/tCc)		R	Q38Q(caa/caG)C76C(tgc/tgT)	M306V(atg/Gtg)			R	K43R(aag/aGg)								white	R			-10g/a
MS197@Estonia@2009	MS197	ERS2211785	this study	https://www.ebi.ac.uk/ena/browser/text-search?query=ERS2211785	Europe/Russian W148 Outbreak	Estonia	Estonia	Estonia	2009	8	5	R	R	R	R	R	XDR	R	S315T(agc/aCc)			R	#ff6600	S450L(tcg/tTg)	S450L(tcg/ttg)	yes		F452S(ttc/tCc)		R	Q38Q(caa/caG)C76C(tgc/tgT)	M306V(atg/Gtg)			R	K43R(aag/aGg)			R	-11a/g	R		D94N(gac/Aac)	#ff6600	R			-10g/a
MU256@RussianFederation@2010	MU256	ERS2211786	this study	https://www.ebi.ac.uk/ena/browser/text-search?query=ERS2211786	Europe/Russian W148 Outbreak	Estonia	Russian Federation	Russian Federation	2010	5	2	R			R		pre-XDR	R	S315T(agc/aCc)			R	#ff6600	S450L(tcg/tTg)	S450L(tcg/ttg)	yes		F452S(ttc/tCc)		R	Q38Q(caa/caG)C76C(tgc/tgT)	M306V(atg/Gtg)			R	K43R(aag/aGg)								white	R			-10g/a
NA029@Estonia@2009	NA029	ERS2211787	this study	https://www.ebi.ac.uk/ena/browser/text-search?query=ERS2211787	Europe/Russian W148 Outbreak	Estonia	Estonia	Estonia	2009	8	5	R	R	R	R	R	XDR	R	S315T(agc/aCc)			R	#ff6600	S450L(tcg/tTg)	S450L(tcg/ttg)	yes		F452S(ttc/tCc)		R	Q38Q(caa/caG)C76C(tgc/tgT)	M306V(atg/Gtg)			R	K43R(aag/aGg)			R	L85P(ctg/cCg)	R		S91P(tcg/Ccg)	#004152	R			-10g/a
NA277@RussianFederation@2010	NA277	ERS2211788	this study	https://www.ebi.ac.uk/ena/browser/text-search?query=ERS2211788	Europe/Russian W148 Outbreak	Estonia	Russian Federation	Russian Federation	2010	8	5	R	R	R	R	R	XDR	R	S315T(agc/aCc)			R	#ff6600	S450L(tcg/tTg)	S450L(tcg/ttg)	yes		F452S(ttc/tCc)		R	Q38Q(caa/caG)C76C(tgc/tgT)	M306V(atg/Gtg)			R	K43R(aag/aGg)			R	L85P(ctg/cCg)	R		S91P(tcg/Ccg)	#004152	R			-10g/a
NB102@Estonia@2009	NB102	ERS2211789	this study	https://www.ebi.ac.uk/ena/browser/text-search?query=ERS2211789	Europe/Russian W148 Outbreak	Estonia	Estonia	Estonia	2009	7	4	R	R	R	R		XDR	R	S315T(agc/aCc)			R	#ff6600	S450L(tcg/tTg)	S450L(tcg/ttg)	yes		F452S(ttc/tCc)		R	Q38Q(caa/caG)C76C(tgc/tgT)	M306V(atg/Gtg)			R	K43R(aag/aGg)			R	M175V(atg/Gtg)	R		D94G(gac/gGc)	#cd2c22	R			-10g/a
NK148@Estonia@2009	NK148	ERS2211790	this study	https://www.ebi.ac.uk/ena/browser/text-search?query=ERS2211790	Europe/Russian W148 Outbreak	Estonia	Estonia	Estonia	2009	5	2	R			R		pre-XDR	R	S315T(agc/aCc)			R	#ff6600	S450L(tcg/tTg)	S450L(tcg/ttg)	yes		F452S(ttc/tCc)		R	Q38Q(caa/caG)C76C(tgc/tgT)	M306V(atg/Gtg)			R	K43R(aag/aGg)								white	R			-10g/a
NK236@Estonia@2010	NK236	ERS2211791	this study	https://www.ebi.ac.uk/ena/browser/text-search?query=ERS2211791	Europe/Russian W148 Outbreak	Estonia	Estonia	Estonia	2010	7	4	R	R	R	R		XDR	R	S315T(agc/aCc)			R	#ff6600	S450L(tcg/tTg)	S450L(tcg/ttg)	yes		F452S(ttc/tCc)		R	Q38Q(caa/caG)C76C(tgc/tgT)	M306V(atg/Gtg)			R	K43R(aag/aGg)			R	L159R(ctg/cGg)	R		D94A(gac/gCc)	#efc329	R			-10g/a
NRITLD09@Iran@2011	NRITLD09	SRR1173393	NCBI short read archive	https://www.ebi.ac.uk/ena/browser/text-search?query=SRR1173393	Europe/Russian W148 Outbreak	Iran	unknown	Iran	2011	8	5	R	R	R	R	R	XDR	R	S315T(agc/aCc)			R	#ff6600	S450L(tcg/tTg)	S450L(tcg/ttg)	no				R	Q38Q(caa/caG)C76C(tgc/tgT)	M306V(atg/Gtg)			R	K43R(aag/aGg)			R	V7G(gtc/gGc)	R		D94G(gac/gGc)	#cd2c22	R			-10g/a
NRITLD10@Iran@2010	NRITLD10	SRR1172711	NCBI short read archive	https://www.ebi.ac.uk/ena/browser/text-search?query=SRR1172711	Europe/Russian W148 Outbreak	Iran	unknown	Iran	2010	8	5	R	R	R	R	R	XDR	R	S315T(agc/aCc)			R	#ff6600	S450L(tcg/tTg)	S450L(tcg/ttg)	no				R	Q38Q(caa/caG)C76C(tgc/tgT)	M306V(atg/Gtg)			R	K43R(aag/aGg)			R	V7G(gtc/gGc)	R		D94G(gac/gGc)	#cd2c22	R			-10g/a
NRITLD11@Iran@2010	NRITLD11	SRR1173675	NCBI short read archive	https://www.ebi.ac.uk/ena/browser/text-search?query=SRR1173675	Europe/Russian W148 Outbreak	Iran	unknown	Iran	2010	8	5	R	R	R	R	R	XDR	R	S315T(agc/aCc)			R	#ff6600	S450L(tcg/tTg)	S450L(tcg/ttg)	no				R	Q38Q(caa/caG)C76C(tgc/tgT)	M306V(atg/Gtg)			R	K43R(aag/aGg)			R	V7G(gtc/gGc)	R		D94G(gac/gGc)	#cd2c22	R			-10g/a
NRITLD12@Iran@2011	NRITLD12	SRR1173446	NCBI short read archive	https://www.ebi.ac.uk/ena/browser/text-search?query=SRR1173446	Europe/Russian W148 Outbreak	Iran	unknown	Iran	2011	8	5	R	R	R	R	R	XDR	R	S315T(agc/aCc)			R	#ff6600	S450L(tcg/tTg)	S450L(tcg/ttg)	no				R	Q38Q(caa/caG)C76C(tgc/tgT)	M306V(atg/Gtg)			R	K43R(aag/aGg)			R	V7G(gtc/gGc)	R		D94G(gac/gGc)	#cd2c22	R			-10g/a
NRITLD13@Iran@2010	NRITLD13	SRR1173628	NCBI short read archive	https://www.ebi.ac.uk/ena/browser/text-search?query=SRR1173628	Europe/Russian W148 Outbreak	Iran	unknown	Iran	2010	8	5	R	R	R	R	R	XDR	R	S315T(agc/aCc)			R	#ff6600	S450L(tcg/tTg)	S450L(tcg/ttg)	no				R	Q38Q(caa/caG)C76C(tgc/tgT)	M306V(atg/Gtg)			R	K43R(aag/aGg)			R	V7G(gtc/gGc)	R		D94G(gac/gGc)	#cd2c22	R			-10g/a
NRITLD15@Iran@2012	NRITLD15	SRR1173192	NCBI short read archive	https://www.ebi.ac.uk/ena/browser/text-search?query=SRR1173192	Europe/Russian W148 Outbreak	Iran	unknown	Iran	2012	10	5	R	R	R	R	R	XDR	R	S315T(agc/aCc)	L203L(ctg/ctA)		R	#ff6600	S450L(tcg/tTg)	S450L(tcg/ttg)	yes		P434L(ccg/cTg)	R153W(cgg/Tgg)	R	Q38Q(caa/caG)C76C(tgc/tgT)	Q497K(cag/Aag)			R	K43R(aag/aGg)	1401a/g		R	P69R(cca/cGa)	R		D94G(gac/gGc)	#cd2c22	R	R	1401a/g		R
NRITLD16@Iran@2010	NRITLD16	SRR1173131	NCBI short read archive	https://www.ebi.ac.uk/ena/browser/text-search?query=SRR1173131	Europe/Russian W148 Outbreak	Iran	unknown	Iran	2010	10	5	R	R	R	R	R	XDR	R	S315T(agc/aCc)			R	#ff6600	S450L(tcg/tTg)	S450L(tcg/ttg)	yes		P434L(ccg/cTg)	R153W(cgg/Tgg)	R	Q38Q(caa/caG)C76C(tgc/tgT)	Q497K(cag/Aag)			R	K43R(aag/aGg)	1401a/g		R	P69R(cca/cGa)	R		D94G(gac/gGc)	#cd2c22	R	R	1401a/g		R
NT110110-LIT@Lithuania@2010	NT110110-LIT	ERS2211432	this study	https://www.ebi.ac.uk/ena/browser/text-search?query=ERS2211432	Europe/Russian W148 Outbreak	Lithuania	unknown	Lithuania	2010	6	3	R			R	R	pre-XDR	R	S315T(agc/aCc)			R	#005d75	H445Y(cac/Tac)	H445Y(cac/Tac)	no				R	-8c/tQ38Q(caa/caG)C76C(tgc/tgT)T1044T(acg/acA)				R	K43R(aag/aGg)								white	R			-10g/a
NV139139-LIT@Lithuania@2010	NV139139-LIT	ERS2211433	this study	https://www.ebi.ac.uk/ena/browser/text-search?query=ERS2211433	Europe/Russian W148 Outbreak	Lithuania	unknown	Lithuania	2010	7	4	R	R		R	R	pre-XDR	R	S315T(agc/aCc)			R	#a02c2c	H445C(cac/TGc)	H445C(cac/TGc)	yes			V183A(gtc/gCc)	R	Q38Q(caa/caG)C76C(tgc/tgT)	M306V(atg/Gtg)			R	K43R(aag/aGg)			R	V130E(gtg/gag)				white	R			-10g/a
OA014@Estonia@2009	OA014	ERS2211792	this study	https://www.ebi.ac.uk/ena/browser/text-search?query=ERS2211792	Europe/Russian W148 Outbreak	Estonia	Estonia	Estonia	2009	5	2	R			R		pre-XDR	R	S315T(agc/aCc)			R	#ff6600	S450L(tcg/tTg)	S450L(tcg/ttg)	yes		F452S(ttc/tCc)		R	Q38Q(caa/caG)C76C(tgc/tgT)	M306V(atg/Gtg)			R	K43R(aag/aGg)	1473g/t							white	R		1473g/t	-10g/a
OT223@Estonia@2010	OT223	ERS2211793	this study	https://www.ebi.ac.uk/ena/browser/text-search?query=ERS2211793	Europe/Russian W148 Outbreak	Estonia	Estonia	Estonia	2010	9	5	R	R	R	R	R	XDR	R	S315T(agc/aCc)	-15c/t		R	#ff6600	S450L(tcg/tTg)	S450L(tcg/ttg)	yes		F452S(ttc/tCc)		R	Q38Q(caa/caG)C76C(tgc/tgT)	M306V(atg/Gtg)			R	K43R(aag/aGg)			R	del180	R		D94Y(gac/Tac)	#aabb64	R			-10g/a
PH231@Estonia@2010	PH231	ERS2211794	this study	https://www.ebi.ac.uk/ena/browser/text-search?query=ERS2211794	Europe/Russian W148 Outbreak	Estonia	Estonia	Estonia	2010	5	2	R			R		pre-XDR	R	S315T(agc/aCc)			R	#ff6600	S450L(tcg/tTg)	S450L(tcg/ttg)	yes		F452S(ttc/tCc)		R	Q38Q(caa/caG)C76C(tgc/tgT)	M306V(atg/Gtg)			R	K43R(aag/aGg)	1473g/t							white	R		1473g/t	-10g/a
PV106106-LIT@Lithuania@2010	PV106106-LIT	ERS2211434	this study	https://www.ebi.ac.uk/ena/browser/text-search?query=ERS2211434	Europe/Russian W148 Outbreak	Lithuania	unknown	Lithuania	2010	6	3	R			R	R	pre-XDR	R	S315T(agc/aCc)			R	#005d75	H445Y(cac/Tac)	H445Y(cac/Tac)	no				R	-8c/tQ38Q(caa/caG)C76C(tgc/tgT)				R	K43R(aag/aGg)								white	R			-10g/a
PV78078-LIT@Lithuania@2010	PV78078-LIT	ERS2211435	this study	https://www.ebi.ac.uk/ena/browser/text-search?query=ERS2211435	Europe/Russian W148 Outbreak	Lithuania	unknown	Lithuania	2010	8	4	R	R	R		R	pre-XDR	R	S315T(agc/aCc)			R	#f87c6f	H445L(cac/cTc)	H445L(cac/cTc)	no				R	Q38Q(caa/caG)C76C(tgc/tgT)	G406D(ggc/gAc)			R	K43R(aag/aGg)			R	Y34_(tac/taG)	R		D94G(gac/gGc)	#cd2c22
R04-0039@EuropeWest@2004	R04-0039	ERS457295	DOI: 10.1038/ng.3195	https://www.ebi.ac.uk/ena/browser/text-search?query=ERS457295	other Beijing	Denmark	unknown	Denmark	2004	0	0												white			no	0				C76C(tgc/tgT)													white
R06-0174@EuropeWest@2006	R06-0174	ERS458337	DOI: 10.1038/ng.3195	https://www.ebi.ac.uk/ena/browser/text-search?query=ERS458337	other Beijing	Denmark	unknown	Denmark	2006	0	0												white			no	0				C76C(tgc/tgT)													white
R10-0225@EuropeWest@2010	R10-0225	ERS456836	DOI: 10.1038/ng.3195	https://www.ebi.ac.uk/ena/browser/text-search?query=ERS456836	other Beijing	Denmark	unknown	Denmark	2010	0	0												white			no	0				C76C(tgc/tgT)		Y207P(tac/CCc)											white
RB233@Estonia@2010	RB233	ERS2211795	this study	https://www.ebi.ac.uk/ena/browser/text-search?query=ERS2211795	Europe/Russian W148 Outbreak	Estonia	Estonia	Estonia	2010	6	3	R	R		R		pre-XDR	R	S315T(agc/aCc)			R	#ff6600	S450L(tcg/tTg)	S450L(tcg/ttg)	yes		F452S(ttc/tCc)		R	Q38Q(caa/caG)C76C(tgc/tgT)	M306V(atg/Gtg)			R	K43R(aag/aGg)			R	I133T(att/aCt)				white	R			-10g/a
RK026@Lithuania@2009	RK026	ERS2211796	this study	https://www.ebi.ac.uk/ena/browser/text-search?query=ERS2211796	Europe/Russian W148 Outbreak	Estonia	Lithuania	Lithuania	2009	7	4	R	R	R	R		XDR	R	S315T(agc/aCc)			R	#ff6600	S450L(tcg/tTg)	S450L(tcg/ttg)	yes		F452S(ttc/tCc)		R	Q38Q(caa/caG)C76C(tgc/tgT)	M306V(atg/Gtg)			R	K43R(aag/aGg)			R	H57R(cac/cGc)	R		D94G(gac/gGc)	#cd2c22	R			-10g/a
RK140@RussianFederation@2009	RK140	ERS2211797	this study	https://www.ebi.ac.uk/ena/browser/text-search?query=ERS2211797	Central Asia	Estonia	Russian Federation	Russian Federation	2009	2	0							R	S315T(agc/aCc)				white			no	0				C76C(tgc/tgT)		G248G(ggc/ggT)		R	K43R(aag/aGg)								white
RK424@Lithuania@2010	RK424	ERS2211798	this study	https://www.ebi.ac.uk/ena/browser/text-search?query=ERS2211798	Europe/Russian W148 Outbreak	Estonia	Lithuania	Lithuania	2010	7	4	R	R	R	R		XDR	R	S315T(agc/aCc)			R	#ff6600	R219C(cgc/Tgc)S450L(tcg/tTg)	S450L(tcg/tTg)	yes	R219C(cgc/Tgc)			R	-8c/tQ38Q(caa/caG)C76C(tgc/tgT)	G406D(ggc/gAc)			R	K43R(aag/aGg)			R	W68C(tgg/tgC)	R		A90V(gcg/gTg)	#0d99b5	R			-10g/a
RL013@Estonia@2009	RL013	ERS2211799	this study	https://www.ebi.ac.uk/ena/browser/text-search?query=ERS2211799	Europe/Russian W148 Outbreak	Estonia	Estonia	Estonia	2009	5	2	R			R		pre-XDR	R	S315T(agc/aCc)			R	#ff6600	S450L(tcg/tTg)	S450L(tcg/ttg)	yes		F452S(ttc/tCc)		R	Q38Q(caa/caG)C76C(tgc/tgT)	M306V(atg/Gtg)			R	K43R(aag/aGg)								white	R			-10g/a
RL041@Estonia@2009	RL041	ERS2211800	this study	https://www.ebi.ac.uk/ena/browser/text-search?query=ERS2211800	Europe/Russian W148 Outbreak	Estonia	Estonia	Estonia	2009	5	2	R			R		pre-XDR	R	S315T(agc/aCc)			R	#ff6600	S450L(tcg/tTg)	S450L(tcg/ttg)	yes		F452S(ttc/tCc)		R	Q38Q(caa/caG)C76C(tgc/tgT)	M306V(atg/Gtg)			R	K43R(aag/aGg)	940g/t							white	R		940g/t	-10g/a
RM219219-LIT@Lithuania@2011	RM219219-LIT	ERS2211436	this study	https://www.ebi.ac.uk/ena/browser/text-search?query=ERS2211436	Europe/Russian W148 Outbreak	Lithuania	unknown	Lithuania	2011	6	3	R	R		R		pre-XDR	R	S315T(agc/aCc)			R	#ff6600	S450L(tcg/tTg)	S450L(tcg/ttg)	yes		F452S(ttc/tCc)		R	Q38Q(caa/caG)C76C(tgc/tgT)	M306V(atg/Gtg)			R	K43R(aag/aGg)			R	H57R(cac/cGc)				white	R			-10g/a
RR159@Estonia@2009	RR159	ERS2211801	this study	https://www.ebi.ac.uk/ena/browser/text-search?query=ERS2211801	Europe/Russian W148 Outbreak	Estonia	Estonia	Estonia	2009	5	2	R			R		pre-XDR	R	S315T(agc/aCc)			R	#ff6600	S450L(tcg/tTg)	S450L(tcg/ttg)	yes		F452S(ttc/tCc)		R	Q38Q(caa/caG)C76C(tgc/tgT)	M306V(atg/Gtg)			R	K43R(aag/aGg)								white	R			-10g/a
RR448@Estonia@2010	RR448	ERS2211802	this study	https://www.ebi.ac.uk/ena/browser/text-search?query=ERS2211802	Europe/Russian W148 Outbreak	Estonia	Estonia	Estonia	2010	5	2	R			R		pre-XDR	R	S315T(agc/aCc)			R	#ff6600	S450L(tcg/tTg)	S450L(tcg/ttg)	yes		F452S(ttc/tCc)		R	Q38Q(caa/caG)C76C(tgc/tgT)	M306V(atg/Gtg)			R	K43R(aag/aGg)								white	R			-10g/a
RS232@Estonia@2010	RS232	ERS2211803	this study	https://www.ebi.ac.uk/ena/browser/text-search?query=ERS2211803	Europe/Russian W148 Outbreak	Estonia	Estonia	Estonia	2010	5	2	R			R		pre-XDR	R	S315T(agc/aCc)			R	#ff6600	S450L(tcg/tTg)	S450L(tcg/ttg)	yes		F452S(ttc/tCc)		R	Q38Q(caa/caG)C76C(tgc/tgT)	M306V(atg/Gtg)			R	K43R(aag/aGg)	1473g/t							white	R		1473g/t	-10g/a
SC207207-LIT@Lithuania@2011	SC207207-LIT	ERS2211437	this study	https://www.ebi.ac.uk/ena/browser/text-search?query=ERS2211437	Europe/Russian W148 Outbreak	Lithuania	unknown	Lithuania	2011	8	4	R		R	R	R	XDR	R	S315T(agc/aCc)			R	#e9afaf	T427A(acc/Gcc)	T427A(acc/Gcc)	no				R	Q38Q(caa/caG)C76C(tgc/tgT)	Q497R(cag/cGg)			R	K43R(aag/aGg)					R		A90V(gcg/gTg)	#0d99b5	R			-10g/a
SEA201100421-SW@Sweden@2011	SEA201100421-SW	ERS2211438	this study	https://www.ebi.ac.uk/ena/browser/text-search?query=ERS2211438	Europe/Russian W148 Outbreak	Sweden	unknown	Sweden	2011	3	1					R		R	S315T(agc/aCc)				white			no	0				Q38Q(caa/caG)C76C(tgc/tgT)				R	K43R(aag/aGg)								white
SI417@Estonia@2010	SI417	ERS2211804	this study	https://www.ebi.ac.uk/ena/browser/text-search?query=ERS2211804	Europe/Russian W148 Outbreak	Estonia	Estonia	Estonia	2010	5	2	R			R		pre-XDR	R	S315T(agc/aCc)			R	#ff6600	S450L(tcg/tTg)	S450L(tcg/ttg)	yes		F452S(ttc/tCc)		R	Q38Q(caa/caG)C76C(tgc/tgT)	M306V(atg/Gtg)			R	K43R(aag/aGg)								white	R			-10g/a
SJ238@Estonia@2010	SJ238	ERS2211805	this study	https://www.ebi.ac.uk/ena/browser/text-search?query=ERS2211805	Europe/Russian W148 Outbreak	Estonia	Estonia	Estonia	2010	8	5	R	R	R	R	R	XDR	R	S315T(agc/aCc)			R	#ff6600	S450L(tcg/tTg)	S450L(tcg/ttg)	yes		F452S(ttc/tCc)		R	Q38Q(caa/caG)C76C(tgc/tgT)	M306V(atg/Gtg)			R	K43R(aag/aGg)			R	G97S(ggt/Agt)	R		D94G(gac/gGc)	#cd2c22	R			-10g/a
SK191@Estonia@2009	SK191	ERS2211806	this study	https://www.ebi.ac.uk/ena/browser/text-search?query=ERS2211806	Europe/Russian W148 Outbreak	Estonia	Estonia	Estonia	2009	5	2	R			R		pre-XDR	R	S315T(agc/aCc)			R	#ff6600	S450L(tcg/tTg)	S450L(tcg/ttg)	yes		F452S(ttc/tCc)		R	Q38Q(caa/caG)C76C(tgc/tgT)	M306V(atg/Gtg)			R	K43R(aag/aGg)								white	R			-10g/a
SK242@Estonia@2010	SK242	ERS2211807	this study	https://www.ebi.ac.uk/ena/browser/text-search?query=ERS2211807	Europe/Russian W148 Outbreak	Estonia	Estonia	Estonia	2010	5	2	R	R					R	S315T(agc/aCc)			R	#ff6600	S450L(tcg/tTg)	S450L(tcg/ttg)	yes		V483G(gtg/gGg)		R	Q38Q(caa/caG)C76C(tgc/tgT)	M306V(atg/Gtg)			R	K43R(aag/aGg)			R	-11a/g				white
SL266@Estonia@2010	SL266	ERS2211808	this study	https://www.ebi.ac.uk/ena/browser/text-search?query=ERS2211808	Europe/Russian W148 Outbreak	Estonia	Estonia	Estonia	2010	5	2	R			R		pre-XDR	R	S315T(agc/aCc)			R	#ff6600	S450L(tcg/tTg)	S450L(tcg/ttg)	yes		F452S(ttc/tCc)		R	Q38Q(caa/caG)C76C(tgc/tgT)	M306V(atg/Gtg)			R	K43R(aag/aGg)								white	R			-10g/a
SM192@Estonia@2009	SM192	ERS2211809	this study	https://www.ebi.ac.uk/ena/browser/text-search?query=ERS2211809	Europe/Russian W148 Outbreak	Estonia	Estonia	Estonia	2009	5	2	R			R		pre-XDR	R	S315T(agc/aCc)			R	#ff6600	S450L(tcg/tTg)	S450L(tcg/ttg)	yes		F452S(ttc/tCc)		R	Q38Q(caa/caG)C76C(tgc/tgT)	M306V(atg/Gtg)			R	K43R(aag/aGg)								white	R			-10g/a
SS218@Estonia@2010	SS218	ERS2211810	this study	https://www.ebi.ac.uk/ena/browser/text-search?query=ERS2211810	Europe/Russian W148 Outbreak	Estonia	Estonia	Estonia	2010	6	3	R		R	R		XDR	R	S315T(agc/aCc)	L203L(ctg/ctA)		R	#ff6600	S450L(tcg/tTg)	S450L(tcg/ttg)	yes		F452S(ttc/tCc)		R	Q38Q(caa/caG)C76C(tgc/tgT)	M306V(atg/Gtg)			R	K43R(aag/aGg)					R		D94G(gac/gGc)	#cd2c22	R			-10g/a
SZ213213-LIT@Lithuania@2011	SZ213213-LIT	ERS2211439	this study	https://www.ebi.ac.uk/ena/browser/text-search?query=ERS2211439	Europe/Russian W148 Outbreak	Lithuania	unknown	Lithuania	2011	6	3	R	R		R		pre-XDR	R	S315T(agc/aCc)			R	#ff6600	S450L(tcg/tTg)	S450L(tcg/ttg)	yes		F452S(ttc/tCc)		R	Q38Q(caa/caG)C76C(tgc/tgT)	M306V(atg/Gtg)			R	K43R(aag/aGg)			R	H57R(cac/cGc)				white	R			-10g/a
T-1@RussiaTuva@2004	T-1	ERS2211811	this study	https://www.ebi.ac.uk/ena/browser/text-search?query=ERS2211811	Europe/Russian W148 Outbreak	Russia_Tuva	unknown	Russia_Tuva	2004	5	2	R			R		pre-XDR	R	S315T(agc/aCc)			R	#57aa98	L430P(ctg/cCg)	L430P(ctg/cCg)	no				R	Q38Q(caa/caG)C76C(tgc/tgT)	M306V(atg/Gtg)			R	K43R(aag/aGg)								white	R			-10g/a
T-17@RussiaTuva@2004	T-17	ERS2211812	this study	https://www.ebi.ac.uk/ena/browser/text-search?query=ERS2211812	Europe/Russian W148 Outbreak	Russia_Tuva	unknown	Russia_Tuva	2004	6	3	R	R			R		R	S315T(agc/aCc)			R	#ff6600	S450L(tcg/tTg)	S450L(tcg/ttg)	yes		K445R(aag/aGg)		R	Q38Q(caa/caG)C76C(tgc/tgT)	G406A(ggc/gCc)			R	K43R(aag/aGg)			R	del102_539I31N(atc/aac)				white
T-18@RussiaTuva@2004	T-18	ERS2211813	this study	https://www.ebi.ac.uk/ena/browser/text-search?query=ERS2211813	Europe/Russian W148 Outbreak	Russia_Tuva	unknown	Russia_Tuva	2004	4	1					R		R	S315T(agc/aCc)			R	#ff6600	S450L(tcg/tTg)	S450L(tcg/ttg)	yes		V483G(gtg/gGg)			Q38Q(caa/caG)C76C(tgc/tgT)				R	K43R(aag/aGg)								white
T-21@RussiaTuva@2004	T-21	ERS2211814	this study	https://www.ebi.ac.uk/ena/browser/text-search?query=ERS2211814	Europe/Russian W148 Outbreak	Russia_Tuva	unknown	Russia_Tuva	2004	2	0							R	S315T(agc/aCc)				white			no	0				Q38Q(caa/caG)C76C(tgc/tgT)				R	K43R(aag/aGg)								white
T-23@RussiaTuva@2004	T-23	ERS2211815	this study	https://www.ebi.ac.uk/ena/browser/text-search?query=ERS2211815	Europe/Russian W148 Outbreak	Russia_Tuva	unknown	Russia_Tuva	2004	8	3	R			R	R	pre-XDR	R	S315T(agc/aCc)			R	#ff6600	S450L(tcg/tTg)	S450L(tcg/ttg)	yes		V483G(gtg/gGg)		R	Q38Q(caa/caG)C76C(tgc/tgT)	M306V(atg/Gtg)			R	K43R(aag/aGg)	1401a/g							white	R	R	1401a/g		R
T-25@RussiaTuva@2004	T-25	ERS2211816	this study	https://www.ebi.ac.uk/ena/browser/text-search?query=ERS2211816	Europe/Russian W148 Outbreak	Russia_Tuva	unknown	Russia_Tuva	2004	9	4	R	R		R	R	pre-XDR	R	S315T(agc/aCc)			R	#ff6600	S450L(tcg/tTg)R827L(cgc/cTc)	S450L(tcg/tTg)	yes	R827L(cgc/cTc)			R	Q38Q(caa/caG)C76C(tgc/tgT)	M306V(atg/Gtg)			R	K43R(aag/aGg)	1401a/g		R	Q10P(cag/cCg)				white	R	R	1401a/g		R
T-34@RussiaTuva@2004	T-34	ERS2211817	this study	https://www.ebi.ac.uk/ena/browser/text-search?query=ERS2211817	Europe/Russian W148 Outbreak	Russia_Tuva	unknown	Russia_Tuva	2004	8	4	R	R		R	R	pre-XDR	R	S315T(agc/aCc)			R	#ff6600	S450L(tcg/tTg)	S450L(tcg/ttg)	yes		V483G(gtg/gGg)		R	Q38Q(caa/caG)C76C(tgc/tgT)	G406A(ggc/gCc)			R	K43R(aag/aGg)			R	I31S(atc/aGc)				white	R			-10g/a
T-39@RussiaTuva@2004	T-39	ERS2211818	this study	https://www.ebi.ac.uk/ena/browser/text-search?query=ERS2211818	Europe/Russian W148 Outbreak	Russia_Tuva	unknown	Russia_Tuva	2004	9	4	R	R		R	R	pre-XDR	R	S315T(agc/aCc)			R	#ff6600	S450L(tcg/tTg)	S450L(tcg/ttg)	yes		K445R(aag/aGg)		R	Q38Q(caa/caG)C76C(tgc/tgT)	G406A(ggc/gCc)			R	K43R(aag/aGg)	1401a/g		R	delpncAUUUU				white	R	R	1401a/g		R
T-4@RussiaTuva@2004	T-4	ERS2211819	this study	https://www.ebi.ac.uk/ena/browser/text-search?query=ERS2211819	Europe/Russian W148 Outbreak	Russia_Tuva	unknown	Russia_Tuva	2004	4	1	R						R	S315T(agc/aCc)			R	#efc329	L452P(ctg/cCg)	L452P(ctg/cCg)	no				R	Q38Q(caa/caG)C76C(tgc/tgT)	M306I(atg/atA)			R	K43R(aag/aGg)								white
T-40@RussiaTuva@2004	T-40	ERS2211820	this study	https://www.ebi.ac.uk/ena/browser/text-search?query=ERS2211820	Europe/Russian W148 Outbreak	Russia_Tuva	unknown	Russia_Tuva	2004	2	0							R	S315T(agc/aCc)				white			no	0				Q38Q(caa/caG)C76C(tgc/tgT)				R	K43R(aag/aGg)								white
T-47@RussiaTuva@2004	T-47	ERS2211821	this study	https://www.ebi.ac.uk/ena/browser/text-search?query=ERS2211821	Europe/Russian W148 Outbreak	Russia_Tuva	unknown	Russia_Tuva	2004	10	4	R	R		R	R	pre-XDR	R	S315T(agc/aCc)			R	#ff6600	S450L(tcg/tTg)K891E(aag/Gag)	S450L(tcg/tTg)	yes	K891E(aag/Gag)			R	Q38Q(caa/caG)C76C(tgc/tgT)A302A(gcg/gcA)	G406A(ggc/gCc)			R	K43R(aag/aGg)	1401a/g		R	I31S(atc/aGc)				white	R	R	1401a/g		R
T-54@RussiaTuva@2004	T-54	ERS2211822	this study	https://www.ebi.ac.uk/ena/browser/text-search?query=ERS2211822	Europe/Russian W148 Outbreak	Russia_Tuva	unknown	Russia_Tuva	2004	9	4	R	R		R	R	pre-XDR	R	S315T(agc/aCc)	-8t/a		R	#ff6600	S450L(tcg/tTg)	S450L(tcg/ttg)	yes		I491T(atc/aCc)		R	Q38Q(caa/caG)C76C(tgc/tgT)	M306V(atg/Gtg)			R	K43R(aag/aGg)	1401a/g		R	M175I(atg/atA)				white	R	R	1401a/g		R
T-59@RussiaTuva@2004	T-59	ERS2211823	this study	https://www.ebi.ac.uk/ena/browser/text-search?query=ERS2211823	Europe/Russian W148 Outbreak	Russia_Tuva	unknown	Russia_Tuva	2004	3	0							R	S315T(agc/aCc)			R	#ff6600	S450L(tcg/tTg)	S450L(tcg/ttg)	no					Q38Q(caa/caG)C76C(tgc/tgT)				R	K43R(aag/aGg)								white
T-68@RussiaTuva@2004	T-68	ERS2211824	this study	https://www.ebi.ac.uk/ena/browser/text-search?query=ERS2211824	Europe/Russian W148 Outbreak	Russia_Tuva	unknown	Russia_Tuva	2004	4	1					R		R	S315T(agc/aCc)			R	#9F0251	S450L(tcg/tTg)S450S(tcg/tcT)	S450F(tcg/tTT)	no					Q38Q(caa/caG)C76C(tgc/tgT)				R	K43R(aag/aGg)								white
T-73@RussiaTuva@2004	T-73	ERS2211825	this study	https://www.ebi.ac.uk/ena/browser/text-search?query=ERS2211825	Europe/Russian W148 Outbreak	Russia_Tuva	unknown	Russia_Tuva	2004	4	2	R				R		R	S315T(agc/aCc)				white			no	0			R	Q38Q(caa/caG)C76C(tgc/tgT)	M306V(atg/gtg)			R	K43R(aag/aGg)								white
T-74@RussiaTuva@2004	T-74	ERS2211826	this study	https://www.ebi.ac.uk/ena/browser/text-search?query=ERS2211826	Europe/Russian W148 Outbreak	Russia_Tuva	unknown	Russia_Tuva	2004	4	1					R		R	S315T(agc/aCc)			R	#005d75	H445Y(cac/Tac)	H445Y(cac/Tac)	no					Q38Q(caa/caG)C76C(tgc/tgT)				R	K43R(aag/aGg)								white
T-76@RussiaTuva@2004	T-76	ERS2211827	this study	https://www.ebi.ac.uk/ena/browser/text-search?query=ERS2211827	Europe/Russian W148 Outbreak	Russia_Tuva	unknown	Russia_Tuva	2004	8	4	R	R		R	R	pre-XDR	R	S315T(agc/aCc)			R	#ff6600	S450L(tcg/tTg)	S450L(tcg/ttg)	yes		V483G(gtg/gGg)		R	Q38Q(caa/caG)C76C(tgc/tgT)	G406A(ggc/gCc)			R	K43R(aag/aGg)			R	I31S(atc/aGc)				white	R			-10g/a
T-77@RussiaTuva@2004	T-77	ERS2211828	this study	https://www.ebi.ac.uk/ena/browser/text-search?query=ERS2211828	Europe/Russian W148 Outbreak	Russia_Tuva	unknown	Russia_Tuva	2004	3	0							R	S315T(agc/aCc)			R	#803300	Q432K(caa/Aaa)G804D(ggt/gAt)	Q432K(caa/Aaa)	yes	G804D(ggt/gAt)				Q38Q(caa/caG)C76C(tgc/tgT)				R	K43R(aag/aGg)								white
T-79@RussiaTuva@2004	T-79	ERS2211829	this study	https://www.ebi.ac.uk/ena/browser/text-search?query=ERS2211829	Europe/Russian W148 Outbreak	Russia_Tuva	unknown	Russia_Tuva	2004	5	3	R	R			R		R	S315T(agc/aCc)				white			no	0			R	Q38Q(caa/caG)C76C(tgc/tgT)	M306V(atg/Gtg)			R	K43R(aag/aGg)			R	Q10P(cag/cCg)				white
T-80@RussiaTuva@2004	T-80	ERS2211830	this study	https://www.ebi.ac.uk/ena/browser/text-search?query=ERS2211830	Europe/Russian W148 Outbreak	Russia_Tuva	unknown	Russia_Tuva	2004	6	3	R			R	R	pre-XDR	R	S315T(agc/aCc)			R	#efc329	L452P(ctg/ccg)	L452P(ctg/ccg)	no				R	Q38Q(caa/caG)C76C(tgc/tgT)	M306V(atg/Gtg)			R	K43R(aag/aGg)								white	R			-37g/t
T-9@RussiaTuva@2004	T-9	ERS2211831	this study	https://www.ebi.ac.uk/ena/browser/text-search?query=ERS2211831	Europe/Russian W148 Outbreak	Russia_Tuva	unknown	Russia_Tuva	2004	8	4	R	R		R	R	pre-XDR	R	S315T(agc/aCc)			R	#ff6600	S450L(tcg/tTg)	S450L(tcg/ttg)	yes		V483G(gtg/gGg)		R	Q38Q(caa/caG)C76C(tgc/tgT)	G406A(ggc/gCc)			R	K43R(aag/aGg)			R	I31S(atc/aGc)				white	R			-10g/a
TR220@Estonia@2010	TR220	ERS2211832	this study	https://www.ebi.ac.uk/ena/browser/text-search?query=ERS2211832	Europe/Russian W148 Outbreak	Estonia	Estonia	Estonia	2010	5	2	R			R		pre-XDR	R	S315T(agc/aCc)			R	#ff6600	S450L(tcg/tTg)	S450L(tcg/ttg)	yes		F452S(ttc/tCc)		R	Q38Q(caa/caG)C76C(tgc/tgT)	M306V(atg/Gtg)			R	K43R(aag/aGg)								white	R			-10g/a
TT204@Estonia@2009	TT204	ERS2211833	this study	https://www.ebi.ac.uk/ena/browser/text-search?query=ERS2211833	Europe/Russian W148 Outbreak	Estonia	Estonia	Estonia	2009	7	4	R	R	R	R		XDR	R	S315T(agc/aCc)			R	#ff6600	S450L(tcg/tTg)	S450L(tcg/ttg)	yes		F452S(ttc/tCc)		R	Q38Q(caa/caG)C76C(tgc/tgT)	M306V(atg/Gtg)			R	K43R(aag/aGg)			R	del345	R		D94G(gac/gGc)	#cd2c22	R			-10g/a
TT207@RussianFederation@2009	TT207	ERS2211834	this study	https://www.ebi.ac.uk/ena/browser/text-search?query=ERS2211834	Europe/Russian W148 Outbreak	Estonia	Russian Federation	Russian Federation	2009	5	2	R	R					R	S315T(agc/aCc)			R	#ff6600	S450L(tcg/tTg)Q980R(cag/cGg)	S450L(tcg/tTg)	yes	Q980R(cag/cGg)			R	Q38Q(caa/caG)C76C(tgc/tgT)	M306V(atg/Gtg)			R	K43R(aag/aGg)			R	-11a/g				white
TT209@Estonia@2009	TT209	ERS2211835	this study	https://www.ebi.ac.uk/ena/browser/text-search?query=ERS2211835	Europe/Russian W148 Outbreak	Estonia	Estonia	Estonia	2009	5	2	R			R		pre-XDR	R	S315T(agc/aCc)			R	#ff6600	S450L(tcg/tTg)	S450L(tcg/ttg)	yes		F452S(ttc/tCc)		R	Q38Q(caa/caG)C76C(tgc/tgT)	M306V(atg/Gtg)			R	K43R(aag/aGg)								white	R			-10g/a
UT042@Estonia@2009	UT042	ERS2211836	this study	https://www.ebi.ac.uk/ena/browser/text-search?query=ERS2211836	Europe/Russian W148 Outbreak	Estonia	Estonia	Estonia	2009	5	2	R			R		pre-XDR	R	S315T(agc/aCc)			R	#ff6600	S450L(tcg/tTg)	S450L(tcg/ttg)	yes		F452S(ttc/tCc)		R	Q38Q(caa/caG)C76C(tgc/tgT)	M306V(atg/Gtg)			R	K43R(aag/aGg)								white	R			-10g/a
UV237@Estonia@2010	UV237	ERS2211837	this study	https://www.ebi.ac.uk/ena/browser/text-search?query=ERS2211837	Europe/Russian W148 Outbreak	Estonia	Estonia	Estonia	2010	5	2	R			R		pre-XDR	R	S315T(agc/aCc)			R	#ff6600	S450L(tcg/tTg)	S450L(tcg/ttg)	yes		F452S(ttc/tCc)		R	Q38Q(caa/caG)C76C(tgc/tgT)	M306V(atg/Gtg)			R	K43R(aag/aGg)								white	R			-10g/a
VA181@Estonia@2009	VA181	ERS2211838	this study	https://www.ebi.ac.uk/ena/browser/text-search?query=ERS2211838	Europe/Russian W148 Outbreak	Estonia	Estonia	Estonia	2009	4	1					R		R	S315T(agc/aCc)			R	#a05a2c	S441V(tcg/GTg)	S441V(tcg/GTg)	no					Q38Q(caa/caG)C76C(tgc/tgT)				R	K43R(aag/aGg)								white
VB030@Lithuania@2009	VB030	ERS2211839	this study	https://www.ebi.ac.uk/ena/browser/text-search?query=ERS2211839	Europe/Russian W148 Outbreak	Estonia	Lithuania	Lithuania	2009	6	3	R	R		R		pre-XDR	R	S315T(agc/aCc)			R	#ff6600	S450L(tcg/tTg)	S450L(tcg/ttg)	yes		F452S(ttc/tCc)		R	Q38Q(caa/caG)C76C(tgc/tgT)	M306V(atg/Gtg)			R	K43R(aag/aGg)			R	V155G(gtg/gGg)				white	R			-10g/a
VK135@RussianFederation@2009	VK135	ERS2211840	this study	https://www.ebi.ac.uk/ena/browser/text-search?query=ERS2211840	Europe/Russian W148 Outbreak	Estonia	Russian Federation	Russian Federation	2009	8	5	R	R	R	R	R	XDR	R	S315T(agc/aCc)			R	#ff6600	S450L(tcg/tTg)	S450L(tcg/ttg)	yes		F452S(ttc/tCc)		R	Q38Q(caa/caG)C76C(tgc/tgT)	M306V(atg/Gtg)			R	K43R(aag/aGg)			R	-11a/g	R		D94N(gac/Aac)	#ff6600	R			-10g/a
VK259@Estonia@2010	VK259	ERS2211841	this study	https://www.ebi.ac.uk/ena/browser/text-search?query=ERS2211841	Europe/Russian W148 Outbreak	Estonia	Estonia	Estonia	2010	5	2	R			R		pre-XDR	R	S315T(agc/aCc)			R	#ff6600	S450L(tcg/tTg)	S450L(tcg/ttg)	yes		F452S(ttc/tCc)		R	Q38Q(caa/caG)C76C(tgc/tgT)	M306V(atg/Gtg)			R	K43R(aag/aGg)								white	R			-10g/a
VP040@Estonia@2009	VP040	ERS2211842	this study	https://www.ebi.ac.uk/ena/browser/text-search?query=ERS2211842	Europe/Russian W148 Outbreak	Estonia	Estonia	Estonia	2009	5	2	R			R		pre-XDR	R	S315T(agc/aCc)			R	#ff6600	S450L(tcg/tTg)	S450L(tcg/ttg)	yes		F452S(ttc/tCc)		R	Q38Q(caa/caG)C76C(tgc/tgT)	M306V(atg/Gtg)			R	K43R(aag/aGg)								white	R			-10g/a
VS210210-LIT@Lithuania@2011	VS210210-LIT	ERS2211440	this study	https://www.ebi.ac.uk/ena/browser/text-search?query=ERS2211440	Europe/Russian W148 Outbreak	Lithuania	unknown	Lithuania	2011	5	2	R			R		pre-XDR	R	S315T(agc/aCc)			R	#ff6600	S450L(tcg/tTg)	S450L(tcg/ttg)	yes		F452S(ttc/tCc)		R	Q38Q(caa/caG)C76C(tgc/tgT)	M306V(atg/Gtg)			R	K43R(aag/aGg)								white	R			-10g/a
VT169@Estonia@2009	VT169	ERS2211843	this study	https://www.ebi.ac.uk/ena/browser/text-search?query=ERS2211843	Europe/Russian W148 Outbreak	Estonia	Estonia	Estonia	2009	5	2	R			R		pre-XDR	R	S315T(agc/aCc)			R	#ff6600	S450L(tcg/tTg)	S450L(tcg/ttg)	yes		F452S(ttc/tCc)		R	Q38Q(caa/caG)C76C(tgc/tgT)	M306V(atg/Gtg)			R	K43R(aag/aGg)								white	R			-10g/a
VT170@Estonia@2009	VT170	ERS2211844	this study	https://www.ebi.ac.uk/ena/browser/text-search?query=ERS2211844	Europe/Russian W148 Outbreak	Estonia	Estonia	Estonia	2009	8	4	R	R	R	R		XDR	R	S315T(agc/aCc)			R	#ff6600	S450L(tcg/tTg)	S450L(tcg/ttg)	yes		F452S(ttc/tCc)		R	Q38Q(caa/caG)C76C(tgc/tgT)	M306V(atg/Gtg)		P772P(ccg/ccA)	R	K43R(aag/aGg)			R	-12t/c	R		D94G(gac/gGc)	#cd2c22	R			-10g/a
VT208@RussianFederation@2009	VT208	ERS2211845	this study	https://www.ebi.ac.uk/ena/browser/text-search?query=ERS2211845	Europe/Russian W148 Outbreak	Estonia	Russian Federation	Russian Federation	2009	5	2	R			R		pre-XDR	R	S315T(agc/aCc)			R	#ff6600	S450L(tcg/tTg)	S450L(tcg/ttg)	yes		F452S(ttc/tCc)		R	Q38Q(caa/caG)C76C(tgc/tgT)	M306V(atg/Gtg)			R	K43R(aag/aGg)								white	R			-10g/a
VZ166@RussianFederation@2009	VZ166	ERS2211846	this study	https://www.ebi.ac.uk/ena/browser/text-search?query=ERS2211846	Europe/Russian W148 Outbreak	Estonia	Russian Federation	Russian Federation	2009	3	1					R		R	S315T(agc/aCc)				white			no	0				Q38Q(caa/caG)C76C(tgc/tgT)				R	K43R(aag/aGg)								white
VZ202@RussianFederation@2009	VZ202	ERS2211847	this study	https://www.ebi.ac.uk/ena/browser/text-search?query=ERS2211847	Europe/Russian W148 Outbreak	Estonia	Russian Federation	Russian Federation	2009	5	2	R	R					R	S315T(agc/aCc)			R	#ff6600	S450L(tcg/tTg)	S450L(tcg/ttg)	yes		V483G(gtg/gGg)		R	Q38Q(caa/caG)C76C(tgc/tgT)	M306V(atg/Gtg)			R	K43R(aag/aGg)			R	-11a/g				white
XTB13-081@Belarus@2013	XTB13-081	SRR1159349	NCBI short read archive	https://www.ebi.ac.uk/ena/browser/text-search?query=SRR1159349	Europe/Russian W148 Outbreak	Belarus	unknown	Belarus	2013	10	5	R	R	R	R	R	XDR	R	S315T(agc/aCc)	-8t/c		R	#ff6600	S450L(tcg/tTg)	S450L(tcg/ttg)	yes		I491T(atc/aCc)		R	Q38Q(caa/caG)C76C(tgc/tgT)	M306I(atg/atA)			R	K43R(aag/aGg)	1401a/g		R	L172P(ctg/cCg)	R		A90V(gcg/gTg)	#0d99b5	R	R	1401a/g		R
XTB13-082@Belarus@2013	XTB13-082	SRR1159661	NCBI short read archive	https://www.ebi.ac.uk/ena/browser/text-search?query=SRR1159661	Europe/Russian W148 Outbreak	Belarus	unknown	Belarus	2013	6	3	R	R			R		R	S315T(agc/aCc)	-8t/c		R	#ff6600	S450L(tcg/tTg)	S450L(tcg/ttg)	yes		I491T(atc/aCc)		R	Q38Q(caa/caG)C76C(tgc/tgT)	M306I(atg/atA)			R	K43R(aag/aGg)			R	W68G(tgg/Ggg)				white
XTB13-084@Belarus@2011	XTB13-084	SRR1159721	NCBI short read archive	https://www.ebi.ac.uk/ena/browser/text-search?query=SRR1159721	Europe/Russian W148 Outbreak	Belarus	unknown	Belarus	2011	9	4	R	R		R	R	pre-XDR	R	S315T(agc/aCc)			R	#ff6600	S450L(tcg/tTg)	S450L(tcg/ttg)	yes		E757G(gaa/gGa)	R142P(cgt/cCt)	R	-43g/cQ38Q(caa/caG)C76C(tgc/tgT)				R	K43R(aag/aGg)	1401a/g		R	H57D(cac/Gac)				white	R	R	1401a/g		R
XTB13-088@Belarus@2011	XTB13-088	SRR1159393	NCBI short read archive	https://www.ebi.ac.uk/ena/browser/text-search?query=SRR1159393	Europe/Russian W148 Outbreak	Belarus	unknown	Belarus	2011	8	4	R	R	R		R	pre-XDR	R	S315T(agc/aCc)	-8t/c		R	#ff6600	S450L(tcg/tTg)	S450L(tcg/ttg)	yes		I491T(atc/aCc)		R	Q38Q(caa/caG)C76C(tgc/tgT)	M306I(atg/atA)			R	K43R(aag/aGg)			R	W68G(tgg/Ggg)	R		A90V(gcg/gTg)	#0d99b5
XTB13-091@Belarus@2012	XTB13-091	SRR1159083	NCBI short read archive	https://www.ebi.ac.uk/ena/browser/text-search?query=SRR1159083	Europe/Russian W148 Outbreak	Belarus	unknown	Belarus	2012	8	4	R	R	R		R	pre-XDR	R	S315T(agc/aCc)	-8t/c		R	#ff6600	S450L(tcg/tTg)	S450L(tcg/ttg)	yes		I491T(atc/aCc)		R	Q38Q(caa/caG)C76C(tgc/tgT)	M306I(atg/atA)			R	K43R(aag/aGg)			R	W68G(tgg/Ggg)	R		D94G(gac/gGc)	#cd2c22
XTB13-097@Belarus@2011	XTB13-097	SRR1159044	NCBI short read archive	https://www.ebi.ac.uk/ena/browser/text-search?query=SRR1159044	Europe/Russian W148 Outbreak	Belarus	unknown	Belarus	2011	9	4	R	R		R	R	pre-XDR	R	S315T(agc/aCc)	-8t/c		R	#ff6600	S450L(tcg/tTg)	S450L(tcg/ttg)	yes		I491T(atc/aCc)		R	-16c/aQ38Q(caa/caG)C76C(tgc/tgT)	M306I(atg/atA)			R	K43R(aag/aGg)	1401a/g		R	D8N(gac/Aac)				white	R	R	1401a/g		R
XTB13-098@Belarus@2012	XTB13-098	SRR1159760	NCBI short read archive	https://www.ebi.ac.uk/ena/browser/text-search?query=SRR1159760	Europe/Russian W148 Outbreak	Belarus	unknown	Belarus	2012	10	5	R	R	R	R	R	XDR	R	S315T(agc/aCc)	-8t/c		R	#ff6600	S450L(tcg/tTg)	S450L(tcg/ttg)	yes		I491T(atc/aCc)		R	Q38Q(caa/caG)C76C(tgc/tgT)	M306I(atg/atA)			R	K43R(aag/aGg)	1401a/g		R	M1T(atg/aCg)	R		D94G(gac/gGc)	#cd2c22	R	R	1401a/g		R
XTB13-110@Belarus@2012	XTB13-110	SRR1181093	NCBI short read archive	https://www.ebi.ac.uk/ena/browser/text-search?query=SRR1181093	Europe/Russian W148 Outbreak	Belarus	unknown	Belarus	2012	10	5	R	R	R	R	R	XDR	R	S315T(agc/aCc)	-8t/c		R	#ff6600	S450L(tcg/tTg)	S450L(tcg/ttg)	yes		I491T(atc/aCc)		R	Q38Q(caa/caG)C76C(tgc/tgT)	M306I(atg/atA)			R	K43R(aag/aGg)	1401a/g		R	L172P(ctg/cCg)	R	R446C(cgt/Tgt)	D94A(gac/gCc)	#efc329	R	R	1401a/g		R
XTB13-112@Belarus@2012	XTB13-112	SRR1159521	NCBI short read archive	https://www.ebi.ac.uk/ena/browser/text-search?query=SRR1159521	Europe/Russian W148 Outbreak	Belarus	unknown	Belarus	2012	9	4	R	R		R	R	pre-XDR	R	S315T(agc/aCc)			R	#ff6600	S450L(tcg/tTg)	S450L(tcg/ttg)	yes		E757G(gaa/gGa)		R	-43g/cQ38Q(caa/caG)C76C(tgc/tgT)				R	K43R(aag/aGg)	1401a/g		R	H57D(cac/Gac)				white	R	R	1401a/g		R
XTB13-113@Belarus@2011	XTB13-113	SRR1159700	NCBI short read archive	https://www.ebi.ac.uk/ena/browser/text-search?query=SRR1159700	Europe/Russian W148 Outbreak	Belarus	unknown	Belarus	2011	7	4	R	R	R		R	pre-XDR	R	S315T(agc/aCc)			R	#ff6600	S450L(tcg/tTg)K891E(aag/Gag)	S450L(tcg/tTg)	yes	K891E(aag/Gag)			R	Q38Q(caa/caG)C76C(tgc/tgT)	Q497R(cag/cGg)			R	K43R(aag/aGg)			R	D12A(gac/gCc)	R		D94G(gac/gGc)	#cd2c22
XTB13-114@Belarus@2011	XTB13-114	SRR1158874	NCBI short read archive	https://www.ebi.ac.uk/ena/browser/text-search?query=SRR1158874	Europe/Russian W148 Outbreak	Belarus	unknown	Belarus	2011	6	3	R	R			R		R	S315T(agc/aCc)	-8t/c		R	#ff6600	S450L(tcg/tTg)	S450L(tcg/ttg)	yes		I491T(atc/aCc)		R	Q38Q(caa/caG)C76C(tgc/tgT)	M306I(atg/atA)			R	K43R(aag/aGg)			R	W68G(tgg/Ggg)				white
XTB13-117@Belarus@2012	XTB13-117	SRR1159738	NCBI short read archive	https://www.ebi.ac.uk/ena/browser/text-search?query=SRR1159738	Europe/Russian W148 Outbreak	Belarus	unknown	Belarus	2012	10	5	R	R	R	R	R	XDR	R	S315T(agc/aCc)	-8t/c		R	#ff6600	S450L(tcg/tTg)	S450L(tcg/ttg)	yes		I491T(atc/aCc)		R	-16c/aQ38Q(caa/caG)C76C(tgc/tgT)	M306I(atg/atA)			R	K43R(aag/aGg)	1401a/g		R	D8N(gac/Aac)	R		D94A(gac/gcc)	#efc329	R	R	1401a/g		R
XTB13-120@Belarus@2012	XTB13-120	SRR1159108	NCBI short read archive	https://www.ebi.ac.uk/ena/browser/text-search?query=SRR1159108	Europe/Russian W148 Outbreak	Belarus	unknown	Belarus	2012	10	5	R	R	R	R	R	XDR	R	S315T(agc/aCc)	-8t/c		R	#ff6600	S450L(tcg/tTg)	S450L(tcg/ttg)	yes		I491T(atc/aCc)		R	Q38Q(caa/caG)C76C(tgc/tgT)	M306I(atg/atA)			R	K43R(aag/aGg)	1401a/g		R	W68G(tgg/Ggg)	R		D94A(gac/gCc)	#efc329	R	R	1401a/g		R
XTB13-122@Belarus@2013	XTB13-122	SRR1158898	NCBI short read archive	https://www.ebi.ac.uk/ena/browser/text-search?query=SRR1158898	Europe/Russian W148 Outbreak	Belarus	unknown	Belarus	2013	10	5	R	R	R	R	R	XDR	R	S315T(agc/aCc)	-8t/c		R	#ff6600	S450L(tcg/tTg)	S450L(tcg/ttg)	yes		I491T(atc/aCc)		R	Q38Q(caa/caG)C76C(tgc/tgT)	M306I(atg/atA)			R	K43R(aag/aGg)	1401a/g		R	L172P(ctg/cCg)	R		A90V(gcg/gTg)	#0d99b5	R	R	1401a/g		R
XTB13-123@Belarus@2012	XTB13-123	SRR1181155	NCBI short read archive	https://www.ebi.ac.uk/ena/browser/text-search?query=SRR1181155	Europe/Russian W148 Outbreak	Belarus	unknown	Belarus	2012	10	5	R	R	R	R	R	XDR	R	S315T(agc/aCc)	-8t/c		R	#ff6600	S450L(tcg/tTg)	S450L(tcg/ttg)	yes		I491T(atc/aCc)		R	Q38Q(caa/caG)C76C(tgc/tgT)	M306I(atg/atA)			R	K43R(aag/aGg)	1401a/g		R	L172P(ctg/cCg)	R		A90V(gcg/gTg)D94H(gac/Cac)	#dd4d00	R	R	1401a/g		R
XTB13-124@Belarus@2011	XTB13-124	SRR1159121	NCBI short read archive	https://www.ebi.ac.uk/ena/browser/text-search?query=SRR1159121	Europe/Russian W148 Outbreak	Belarus	unknown	Belarus	2011	11	5	R	R	R	R	R	XDR	R	S315T(agc/aCc)	-8t/c		R	#ff6600	S450L(tcg/tTg)	S450L(tcg/ttg)	yes		I491T(atc/aCc)		R	Q38Q(caa/caG)C76C(tgc/tgT)	M306I(atg/atA)			R	K43R(aag/aGg)	1401a/g		R	W68G(tgg/Ggg)	R		A90V(gcg/gTg)	#0d99b5	R	R	1401a/g		R
XTB13-131@Belarus@2012	XTB13-131	SRR1181074	NCBI short read archive	https://www.ebi.ac.uk/ena/browser/text-search?query=SRR1181074	Europe/Russian W148 Outbreak	Belarus	unknown	Belarus	2012	5	2		R	R			pre-XDR	R	S315T(agc/aCc)			R	#ff6600	S450L(tcg/tTg)	S450L(tcg/ttg)	yes		N698K(aac/aaG)			Q38Q(caa/caG)C76C(tgc/tgT)	D354A(gac/gCc)			R	K43R(aag/aGg)			R	W68R(tgg/Cgg)	R		D94G(gac/gGc)	#cd2c22
XTB13-133@Belarus@2011	XTB13-133	SRR1159076	NCBI short read archive	https://www.ebi.ac.uk/ena/browser/text-search?query=SRR1159076	Europe/Russian W148 Outbreak	Belarus	unknown	Belarus	2011	9	4	R	R		R	R	pre-XDR	R	S315T(agc/aCc)			R	#552200	S450W(tcg/tGg)A974V(gcc/gTc)	S450W(tcg/tGg)	yes	A974V(gcc/gTc)			R	Q38Q(caa/caG)C76C(tgc/tgT)	Q497R(cag/cGg)			R	K43R(aag/aGg)	1401a/g		R	H137N(cat/Aat)				white	R	R	1401a/g		R
XTB13-134@Belarus@2012	XTB13-134	SRR1158923	NCBI short read archive	https://www.ebi.ac.uk/ena/browser/text-search?query=SRR1158923	Europe/Russian W148 Outbreak	Belarus	unknown	Belarus	2012	6	3	R	R		R		pre-XDR	R	S315T(agc/aCc)			R	#ff6600	S450L(tcg/tTg)	S450L(tcg/ttg)	yes		L527V(ttg/Gtg)		R	Q38Q(caa/caG)C76C(tgc/tgT)	M306V(atg/Gtg)			R	K43R(aag/aGg)		-88g/a	R	G97S(ggt/Agt)				white	R			-10g/a
XTB13-137@Belarus@2013	XTB13-137	SRR1158907	NCBI short read archive	https://www.ebi.ac.uk/ena/browser/text-search?query=SRR1158907	Europe/Russian W148 Outbreak	Belarus	unknown	Belarus	2013	10	5	R	R	R	R	R	XDR	R	S315T(agc/aCc)	-8t/c		R	#ff6600	S450L(tcg/tTg)	S450L(tcg/ttg)	yes		I491T(atc/aCc)		R	Q38Q(caa/caG)C76C(tgc/tgT)	M306I(atg/atA)D1024N(gac/Aac)			R	K43R(aag/aGg)	1401a/g		R	V139A(gtg/gCg)	R		D94G(gac/gGc)	#cd2c22	R	R	1401a/g		R
XTB13-140@Belarus@2012	XTB13-140	SRR1159293	NCBI short read archive	https://www.ebi.ac.uk/ena/browser/text-search?query=SRR1159293	Europe/Russian W148 Outbreak	Belarus	unknown	Belarus	2012	10	5	R	R	R	R	R	XDR	R	S315T(agc/aCc)	-8t/c		R	#ff6600	S450L(tcg/tTg)	S450L(tcg/ttg)	yes		I491T(atc/aCc)		R	Q38Q(caa/caG)C76C(tgc/tgT)	M306I(atg/atA)			R	K43R(aag/aGg)	1401a/g		R	W68G(tgg/Ggg)	R		D94A(gac/gCc)	#efc329	R	R	1401a/g		R
XTB13-142@Belarus@2012	XTB13-142	SRR1158950	NCBI short read archive	https://www.ebi.ac.uk/ena/browser/text-search?query=SRR1158950	Europe/Russian W148 Outbreak	Belarus	unknown	Belarus	2012	10	5	R	R	R	R	R	XDR	R	S315T(agc/aCc)	-8t/c		R	#ff6600	S450L(tcg/tTg)	S450L(tcg/ttg)	yes		I491T(atc/aCc)		R	-16c/aQ38Q(caa/caG)C76C(tgc/tgT)	M306I(atg/atA)			R	K43R(aag/aGg)	1401a/g		R	D8N(gac/Aac)	R		D94G(gac/ggc)	#cd2c22	R	R	1401a/g		R
XTB13-143@Belarus@2012	XTB13-143	SRR1159262	NCBI short read archive	https://www.ebi.ac.uk/ena/browser/text-search?query=SRR1159262	Europe/Russian W148 Outbreak	Belarus	unknown	Belarus	2012	9	4	R	R		R	R	pre-XDR	R	S315T(agc/aCc)	-8t/c		R	#ff6600	S450L(tcg/tTg)	S450L(tcg/ttg)	yes		I491T(atc/aCc)		R	Q38Q(caa/caG)C76C(tgc/tgT)	M306I(atg/atA)			R	K43R(aag/aGg)	1401a/g		R	L172P(ctg/cCg)				white	R	R	1401a/g		R
XTB13-145@Belarus@2012	XTB13-145	SRR1159294	NCBI short read archive	https://www.ebi.ac.uk/ena/browser/text-search?query=SRR1159294	Europe/Russian W148 Outbreak	Belarus	unknown	Belarus	2012	10	5	R	R	R	R	R	XDR	R	S315T(agc/aCc)	-8t/c		R	#ff6600	S450L(tcg/tTg)	S450L(tcg/ttg)	yes		I491T(atc/aCc)		R	Q38Q(caa/caG)C76C(tgc/tgT)	M306I(atg/atA)			R	K43R(aag/aGg)	1401a/g		R	L172P(ctg/cCg)	R		A90V(gcg/gTg)	#0d99b5	R	R	1401a/g		R
XTB13-146@Belarus@2013	XTB13-146	SRR1180924	NCBI short read archive	https://www.ebi.ac.uk/ena/browser/text-search?query=SRR1180924	Europe/Russian W148 Outbreak	Belarus	unknown	Belarus	2013	10	5	R	R	R	R	R	XDR	R	S315T(agc/aCc)			R	#ff6600	S450L(tcg/tTg)	S450L(tcg/ttg)	yes		E757G(gaa/gGa)		R	-43g/cQ38Q(caa/caG)C76C(tgc/tgT)				R	K43R(aag/aGg)	1401a/g		R	H57D(cac/Gac)	R		D94G(gac/gGc)	#cd2c22	R	R	1401a/g		R
XTB13-147@Belarus@2013	XTB13-147	SRR1158943	NCBI short read archive	https://www.ebi.ac.uk/ena/browser/text-search?query=SRR1158943	Europe/Russian W148 Outbreak	Belarus	unknown	Belarus	2013	5	2		R	R			pre-XDR	R	S315T(agc/aCc)			R	#ff6600	S450L(tcg/tTg)	S450L(tcg/ttg)	yes		N698K(aac/aaG)			Q38Q(caa/caG)C76C(tgc/tgT)	D354A(gac/gCc)			R	K43R(aag/aGg)			R	W68R(tgg/Cgg)	R		D94G(gac/gGc)	#cd2c22
XTB13-150@Belarus@2013	XTB13-150	SRR1159034	NCBI short read archive	https://www.ebi.ac.uk/ena/browser/text-search?query=SRR1159034	Europe/Russian W148 Outbreak	Belarus	unknown	Belarus	2013	10	5	R	R	R	R	R	XDR	R	S315T(agc/aCc)	-8t/c		R	#ff6600	S450L(tcg/tTg)	S450L(tcg/ttg)	yes		I491T(atc/aCc)		R	Q38Q(caa/caG)C76C(tgc/tgT)	M306I(atg/atA)			R	K43R(aag/aGg)	1401a/g		R	W68G(tgg/Ggg)	R		D94A(gac/gCc)	#efc329	R	R	1401a/g		R
XTB13-153@Belarus@2013	XTB13-153	SRR1158990	NCBI short read archive	https://www.ebi.ac.uk/ena/browser/text-search?query=SRR1158990	Europe/Russian W148 Outbreak	Belarus	unknown	Belarus	2013	7	4	R	R	R		R	pre-XDR	R	S315T(agc/aCc)	-8t/c		R	#ff6600	S450L(tcg/tTg)	S450L(tcg/ttg)	yes		I491T(atc/aCc)		R	Q38Q(caa/caG)C76C(tgc/tgT)	M306I(atg/atA)			R	K43R(aag/aGg)			R	W68G(tgg/Ggg)	R		A90V(gcg/gTg)	#0d99b5
XTB13-154@Belarus@2012	XTB13-154	SRR1159003	NCBI short read archive	https://www.ebi.ac.uk/ena/browser/text-search?query=SRR1159003	Europe/Russian W148 Outbreak	Belarus	unknown	Belarus	2012	6	3	R	R			R		R	S315T(agc/aCc)	-8t/c		R	#ff6600	S450L(tcg/tTg)	S450L(tcg/ttg)	yes		I491T(atc/aCc)		R	Q38Q(caa/caG)C76C(tgc/tgT)	M306I(atg/atA)			R	K43R(aag/aGg)			R	W68G(tgg/Ggg)				white
XTB13-155@Belarus@2013	XTB13-155	SRR1159861	NCBI short read archive	https://www.ebi.ac.uk/ena/browser/text-search?query=SRR1159861	Europe/Russian W148 Outbreak	Belarus	unknown	Belarus	2013	10	5	R	R	R	R	R	XDR	R	S315T(agc/aCc)	-8t/c		R	#ff6600	S450L(tcg/tTg)	S450L(tcg/ttg)	yes		I491T(atc/aCc)		R	Q38Q(caa/caG)C76C(tgc/tgT)	M306I(atg/atA)			R	K43R(aag/aGg)	1401a/g		R	L172P(ctg/cCg)	R		A90V(gcg/gTg)	#0d99b5	R	R	1401a/g		R
XTB13-162@Belarus@2012	XTB13-162	SRR1159122	NCBI short read archive	https://www.ebi.ac.uk/ena/browser/text-search?query=SRR1159122	Europe/Russian W148 Outbreak	Belarus	unknown	Belarus	2012	10	5	R	R	R	R	R	XDR	R	S315T(agc/aCc)	-8t/c		R	#ff6600	S450L(tcg/tTg)	S450L(tcg/ttg)	yes		I491T(atc/aCc)		R	-16c/aQ38Q(caa/caG)C76C(tgc/tgT)	M306I(atg/atA)			R	K43R(aag/aGg)	1401a/g		R	D8N(gac/Aac)	R		D94G(gac/gGc)	#cd2c22	R	R	1401a/g		R
XTB13-168@Belarus@2012	XTB13-168	SRR1163025	NCBI short read archive	https://www.ebi.ac.uk/ena/browser/text-search?query=SRR1163025	Europe/Russian W148 Outbreak	Belarus	unknown	Belarus	2012	10	5	R	R	R	R	R	XDR	R	S315T(agc/aCc)	-8t/c		R	#ff6600	S450L(tcg/tTg)	S450L(tcg/ttg)	yes		I491T(atc/aCc)		R	Q38Q(caa/caG)C76C(tgc/tgT)	M306I(atg/atA)			R	K43R(aag/aGg)	1401a/g		R	L172P(ctg/cCg)	R		A90V(gcg/gTg)S91P(tcg/Ccg)	#f9881a	R	R	1401a/g		R
XTB13-173@Belarus@2012	XTB13-173	SRR1163050	NCBI short read archive	https://www.ebi.ac.uk/ena/browser/text-search?query=SRR1163050	Europe/Russian W148 Outbreak	Belarus	unknown	Belarus	2012	10	5	R	R	R	R	R	XDR	R	S315T(agc/aCc)	-8t/c		R	#ff6600	S450L(tcg/tTg)	S450L(tcg/ttg)	yes		I491T(atc/aCc)		R	Q38Q(caa/caG)C76C(tgc/tgT)	M306I(atg/atA)			R	K43R(aag/aGg)	1401a/g		R	L172P(ctg/cCg)	R		A90V(gcg/gTg)	#0d99b5	R	R	1401a/g		R
XTB13-176@Belarus@2013	XTB13-176	SRR1163202	NCBI short read archive	https://www.ebi.ac.uk/ena/browser/text-search?query=SRR1163202	Europe/Russian W148 Outbreak	Belarus	unknown	Belarus	2013	9	4		R	R	R	R	XDR	R	S315T(agc/aCc)	-15c/t		R	#ff6600	S450L(tcg/tTg)	S450L(tcg/ttg)	yes		D485Y(gat/Tat)			Q38Q(caa/caG)C76C(tgc/tgT)	N296H(aat/Cat)			R	K43R(aag/aGg)	1401a/g		R	L19R(ctg/cgg)G16G(ggt/ggC)	R	N499T(aac/aCc)	D94G(gac/gGc)	#cd2c22	R	R	1401a/g		R
XTB13-177@Belarus@2013	XTB13-177	SRR1163121	NCBI short read archive	https://www.ebi.ac.uk/ena/browser/text-search?query=SRR1163121	Europe/Russian W148 Outbreak	Belarus	unknown	Belarus	2013	10	5	R	R	R	R	R	XDR	R	S315T(agc/aCc)	-8t/c		R	#ff6600	S450L(tcg/tTg)	S450L(tcg/ttg)	yes		I491T(atc/aCc)		R	Q38Q(caa/caG)C76C(tgc/tgT)	M306I(atg/atA)			R	K43R(aag/aGg)	1401a/g		R	L172P(ctg/cCg)	R		A90V(gcg/gTg)S91P(tcg/Ccg)	#f9881a	R	R	1401a/g		R
XTB13-179@Belarus@2012	XTB13-179	SRR1162947	NCBI short read archive	https://www.ebi.ac.uk/ena/browser/text-search?query=SRR1162947	Europe/Russian W148 Outbreak	Belarus	unknown	Belarus	2012	10	5	R	R	R	R	R	XDR	R	S315T(agc/aCc)	-8t/c		R	#ff6600	S450L(tcg/tTg)	S450L(tcg/ttg)	yes		I491T(atc/aCc)		R	Q38Q(caa/caG)C76C(tgc/tgT)	M306I(atg/atA)			R	K43R(aag/aGg)	1401a/g		R	W68G(tgg/Ggg)	R		D94A(gac/gCc)	#efc329	R	R	1401a/g		R
XTB13-180@Belarus@2012	XTB13-180	SRR1163126	NCBI short read archive	https://www.ebi.ac.uk/ena/browser/text-search?query=SRR1163126	Europe/Russian W148 Outbreak	Belarus	unknown	Belarus	2012	7	4	R	R	R		R	pre-XDR	R	S315T(agc/aCc)	-8t/c		R	#ff6600	S450L(tcg/tTg)	S450L(tcg/ttg)	yes		I491T(atc/aCc)		R	Q38Q(caa/caG)C76C(tgc/tgT)	M306I(atg/atA)			R	K43R(aag/aGg)			R	W68G(tgg/Ggg)	R		S91P(tcg/Ccg)	#004152
XTB13-182@Belarus@2012	XTB13-182	SRR1163135	NCBI short read archive	https://www.ebi.ac.uk/ena/browser/text-search?query=SRR1163135	Europe/Russian W148 Outbreak	Belarus	unknown	Belarus	2012	9	4	R	R	R	R		XDR	R	S315T(agc/aCc)			R	#ff6600	S450L(tcg/tTg)V800A(gtc/gCc)	S450L(tcg/tTg)	yes	V800A(gtc/gCc)		G31S(ggc/Agc)	R	Q38Q(caa/caG)C76C(tgc/tgT)	M306I(atg/atA)			R	K43R(aag/aGg)	1401a/g		R	del278F94H(ttc/CAc)A92S(gcg/TcC)E91D(gag/gaC)P69Q(cca/caa)D63G(gac/gGc)P62Q(ccg/cAg)	R		S91P(tcg/Ccg)	#004152	R	R	1401a/g		R
XTB13-194@Belarus@2012	XTB13-194	SRR1163101	NCBI short read archive	https://www.ebi.ac.uk/ena/browser/text-search?query=SRR1163101	Europe/Russian W148 Outbreak	Belarus	unknown	Belarus	2012	10	5	R	R	R	R	R	XDR	R	S315T(agc/aCc)	-8t/c		R	#ff6600	S450L(tcg/tTg)	S450L(tcg/ttg)	yes		I491T(atc/aCc)		R	Q38Q(caa/caG)C76C(tgc/tgT)	M306I(atg/atA)			R	K43R(aag/aGg)	1401a/g		R	L172P(ctg/cCg)	R	R446C(cgt/Tgt)	D94A(gac/gCc)	#efc329	R	R	1401a/g		R
XTB13-195@Belarus@2012	XTB13-195	SRR1162952	NCBI short read archive	https://www.ebi.ac.uk/ena/browser/text-search?query=SRR1162952	Europe/Russian W148 Outbreak	Belarus	unknown	Belarus	2012	10	5	R	R	R	R	R	XDR	R	S315T(agc/aCc)	-8t/c		R	#ff6600	S450L(tcg/tTg)	S450L(tcg/ttg)	yes		I491T(atc/aCc)		R	Q38Q(caa/caG)C76C(tgc/tgT)	M306I(atg/atA)			R	K43R(aag/aGg)	1401a/g		R	L172P(ctg/cCg)	R		A90V(gcg/gTg)	#0d99b5	R	R	1401a/g		R
XTB13-197@Belarus@2012	XTB13-197	SRR1163198	NCBI short read archive	https://www.ebi.ac.uk/ena/browser/text-search?query=SRR1163198	Europe/Russian W148 Outbreak	Belarus	unknown	Belarus	2012	6	3	R	R			R		R	S315T(agc/aCc)	-8t/c		R	#ff6600	S450L(tcg/tTg)	S450L(tcg/ttg)	yes		I491T(atc/aCc)		R	Q38Q(caa/caG)C76C(tgc/tgT)	M306I(atg/atA)			R	K43R(aag/aGg)			R	W68G(tgg/Ggg)				white
XTB13-200@Belarus@2012	XTB13-200	SRR1163021	NCBI short read archive	https://www.ebi.ac.uk/ena/browser/text-search?query=SRR1163021	Europe/Russian W148 Outbreak	Belarus	unknown	Belarus	2012	9	4		R	R	R	R	XDR	R	S315T(agc/aCc)	-15c/t		R	#ff6600	S450L(tcg/tTg)	S450L(tcg/ttg)	yes		D485Y(gat/Tat)			Q38Q(caa/caG)C76C(tgc/tgT)	N296H(aat/Cat)			R	K43R(aag/aGg)	1401a/g		R	L19R(ctg/cgg)G16G(ggt/ggC)	R	N499T(aac/aCc)	D94G(gac/gGc)	#cd2c22	R	R	1401a/g		R
XTB13-203@Belarus@2012	XTB13-203	SRR1163079	NCBI short read archive	https://www.ebi.ac.uk/ena/browser/text-search?query=SRR1163079	Europe/Russian W148 Outbreak	Belarus	unknown	Belarus	2012	11	5	R	R	R	R	R	XDR	R	S315T(agc/aCc)			R	#ff6600	S450L(tcg/tTg)	S450L(tcg/ttg)	yes		E757G(gaa/gGa)		R	-43g/cQ38Q(caa/caG)C76C(tgc/tgT)				R	K43R(aag/aGg)	1401a/g		R	H57D(cac/Gac)	R		D94G(gac/gGc)	#cd2c22	R	R	1401a/g		R
XTB13-205@Belarus@2012	XTB13-205	SRR1163002	NCBI short read archive	https://www.ebi.ac.uk/ena/browser/text-search?query=SRR1163002	Europe/Russian W148 Outbreak	Belarus	unknown	Belarus	2012	7	4	R	R	R		R	pre-XDR	R	S315T(agc/aCc)	-8t/c		R	#ff6600	S450L(tcg/tTg)	S450L(tcg/ttg)	yes		I491T(atc/aCc)		R	Q38Q(caa/caG)C76C(tgc/tgT)	M306I(atg/atA)			R	K43R(aag/aGg)			R	W68G(tgg/Ggg)	R		A90V(gcg/gTg)	#0d99b5
XTB13-217@Belarus@2012	XTB13-217	SRR1163114	NCBI short read archive	https://www.ebi.ac.uk/ena/browser/text-search?query=SRR1163114	Europe/Russian W148 Outbreak	Belarus	unknown	Belarus	2012	11	5	R	R	R	R	R	XDR	R	S315T(agc/aCc)	-8t/c		R	#ff6600	S450L(tcg/tTg)	S450L(tcg/ttg)	yes		I491T(atc/aCc)		R	Q38Q(caa/caG)C76C(tgc/tgT)	M306I(atg/atA)			R	K43R(aag/aGg)	1401a/g		R	W68G(tgg/Ggg)	R		A90V(gcg/gTg)	#0d99b5	R	R	1401a/g		R
XTB13-218@Belarus@2013	XTB13-218	SRR1163080	NCBI short read archive	https://www.ebi.ac.uk/ena/browser/text-search?query=SRR1163080	Europe/Russian W148 Outbreak	Belarus	unknown	Belarus	2013	11	5	R	R	R	R	R	XDR	R	S315T(agc/aCc)	-8t/c		R	#ff6600	S450L(tcg/tTg)	S450L(tcg/ttg)	yes		I491T(atc/aCc)		R	Q38Q(caa/caG)C76C(tgc/tgT)	M306I(atg/atA)			R	K43R(aag/aGg)	1401a/g		R	W68G(tgg/Ggg)	R		A90V(gcg/gTg)	#0d99b5	R	R	1401a/g		R
XTB13-219@Belarus@2012	XTB13-219	SRR1163139	NCBI short read archive	https://www.ebi.ac.uk/ena/browser/text-search?query=SRR1163139	Europe/Russian W148 Outbreak	Belarus	unknown	Belarus	2012	8	4	R	R	R		R	pre-XDR	R	S315T(agc/aCc)	-8t/c		R	#ff6600	S450L(tcg/tTg)	S450L(tcg/ttg)	yes		I491T(atc/aCc)		R	Q38Q(caa/caG)C76C(tgc/tgT)	M306I(atg/atA)G406D(ggc/gac)			R	K43R(aag/aGg)			R	W68G(tgg/Ggg)	R		A90V(gcg/gTg)	#0d99b5
XTB13-228@Belarus@2012	XTB13-228	SRR1162953	NCBI short read archive	https://www.ebi.ac.uk/ena/browser/text-search?query=SRR1162953	Europe/Russian W148 Outbreak	Belarus	unknown	Belarus	2012	9	4	R	R		R	R	pre-XDR	R	S315T(agc/aCc)	-8t/c		R	#ff6600	S450L(tcg/tTg)	S450L(tcg/ttg)	yes		I491T(atc/aCc)		R	Q38Q(caa/caG)C76C(tgc/tgT)	M306I(atg/atA)			R	K43R(aag/aGg)	1401a/g		R	W68G(tgg/Ggg)		D461N(gac/Aac)		white	R	R	1401a/g		R
XTB13-229@Belarus@2012	XTB13-229	SRR1163211	NCBI short read archive	https://www.ebi.ac.uk/ena/browser/text-search?query=SRR1163211	Europe/Russian W148 Outbreak	Belarus	unknown	Belarus	2012	6	3	R	R			R		R	S315T(agc/aCc)	-8t/c		R	#ff6600	S450L(tcg/tTg)	S450L(tcg/ttg)	yes		I491T(atc/aCc)		R	Q38Q(caa/caG)C76C(tgc/tgT)	M306I(atg/atA)			R	K43R(aag/aGg)			R	W68G(tgg/Ggg)				white
XTB13-231@Belarus@2012	XTB13-231	SRR1163103	NCBI short read archive	https://www.ebi.ac.uk/ena/browser/text-search?query=SRR1163103	Europe/Russian W148 Outbreak	Belarus	unknown	Belarus	2012	6	3	R	R			R		R	S315T(agc/aCc)	-8t/c		R	#ff6600	S450L(tcg/tTg)	S450L(tcg/ttg)	yes		I491T(atc/aCc)		R	Q38Q(caa/caG)C76C(tgc/tgT)	M306I(atg/atA)			R	K43R(aag/aGg)			R	W68G(tgg/Ggg)				white
XTB13-232@Belarus@2012	XTB13-232	SRR1162966	NCBI short read archive	https://www.ebi.ac.uk/ena/browser/text-search?query=SRR1162966	Europe/Russian W148 Outbreak	Belarus	unknown	Belarus	2012	10	5	R	R	R	R	R	XDR	R	S315T(agc/aCc)	-8t/c		R	#ff6600	S450L(tcg/tTg)	S450L(tcg/ttg)	yes		I491T(atc/aCc)		R	Q38Q(caa/caG)C76C(tgc/tgT)	M306I(atg/atA)			R	K43R(aag/aGg)	1401a/g		R	W68G(tgg/Ggg)	R		D94A(gac/gCc)	#efc329	R	R	1401a/g		R
XTB13-235@Belarus@2012	XTB13-235	SRR1163145	NCBI short read archive	https://www.ebi.ac.uk/ena/browser/text-search?query=SRR1163145	Europe/Russian W148 Outbreak	Belarus	unknown	Belarus	2012	10	5	R	R	R	R	R	XDR	R	S315T(agc/aCc)	-8t/c		R	#ff6600	S450L(tcg/tTg)	S450L(tcg/ttg)	yes		I491T(atc/aCc)		R	Q38Q(caa/caG)C76C(tgc/tgT)	M306I(atg/atA)			R	K43R(aag/aGg)	1401a/g		R	M1T(atg/aCg)	R		D94G(gac/gGc)	#cd2c22	R	R	1401a/g		R
XTB13-238@Belarus@2012	XTB13-238	SRR1163023	NCBI short read archive	https://www.ebi.ac.uk/ena/browser/text-search?query=SRR1163023	Europe/Russian W148 Outbreak	Belarus	unknown	Belarus	2012	10	5	R	R	R	R	R	XDR	R	S315T(agc/aCc)	-8t/c		R	#ff6600	S450L(tcg/tTg)	S450L(tcg/ttg)	yes		I491T(atc/aCc)		R	Q38Q(caa/caG)C76C(tgc/tgT)	M306I(atg/atA)			R	K43R(aag/aGg)	1401a/g		R	-11a/g	R		D94G(gac/gGc)	#cd2c22	R	R	1401a/g		R
XTB13-241@Belarus@2012	XTB13-241	SRR1163369	NCBI short read archive	https://www.ebi.ac.uk/ena/browser/text-search?query=SRR1163369	Europe/Russian W148 Outbreak	Belarus	unknown	Belarus	2012	10	5	R	R	R	R	R	XDR	R	S315T(agc/aCc)	-8t/c		R	#ff6600	S450L(tcg/tTg)	S450L(tcg/ttg)	yes		I491T(atc/aCc)		R	Q38Q(caa/caG)C76C(tgc/tgT)	M306I(atg/atA)			R	K43R(aag/aGg)	1401a/g		R	-11a/g	R		D94G(gac/gGc)	#cd2c22	R	R	1401a/g		R
XTB13-242@Belarus@2013	XTB13-242	SRR1163104	NCBI short read archive	https://www.ebi.ac.uk/ena/browser/text-search?query=SRR1163104	Europe/Russian W148 Outbreak	Belarus	unknown	Belarus	2013	9	4	R	R	R	R		XDR	R	S315T(agc/aCc)			R	#ff6600	S450L(tcg/tTg)V800A(gtc/gCc)	S450L(tcg/tTg)	yes	V800A(gtc/gCc)		G31S(ggc/Agc)	R	Q38Q(caa/caG)C76C(tgc/tgT)	M306I(atg/atA)			R	K43R(aag/aGg)	1401a/g		R	del193_254del278F94H(ttc/CAc)A92S(gcg/TcC)E91D(gag/gac)D63G(gac/gGc)P62Q(ccg/cAg)	R		S91P(tcg/Ccg)	#004152	R	R	1401a/g		R
XTB13-245@Belarus@2012	XTB13-245	SRR1163172	NCBI short read archive	https://www.ebi.ac.uk/ena/browser/text-search?query=SRR1163172	Europe/Russian W148 Outbreak	Belarus	unknown	Belarus	2012	10	4	R	R	R	R		XDR	R	S315T(agc/aCc)			R	#ff6600	S450L(tcg/tTg)	S450L(tcg/ttg)	yes		V517L(gtg/Ctg)A1213E(gcg/gAg)		R	Q38Q(caa/caG)C76C(tgc/tgT)	M306I(atg/atA)			R	K43R(aag/aGg)	1401a/g		R	L151W(ttg/tGg)	R		D94G(gac/gGc)	#cd2c22	R	R	1401a/g		R
XTB13-250@Belarus@2012	XTB13-250	SRR1163177	NCBI short read archive	https://www.ebi.ac.uk/ena/browser/text-search?query=SRR1163177	Europe/Russian W148 Outbreak	Belarus	unknown	Belarus	2012	7	4	R	R	R		R	pre-XDR	R	S315T(agc/aCc)	-8t/c		R	#ff6600	S450L(tcg/tTg)	S450L(tcg/ttg)	yes		I491T(atc/aCc)		R	Q38Q(caa/caG)C76C(tgc/tgT)	M306I(atg/atA)			R	K43R(aag/aGg)			R	W68G(tgg/Ggg)	R		A90V(gcg/gTg)	#0d99b5
XTB13-251@Belarus@2011	XTB13-251	SRR1163081	NCBI short read archive	https://www.ebi.ac.uk/ena/browser/text-search?query=SRR1163081	Europe/Russian W148 Outbreak	Belarus	unknown	Belarus	2011	8	3	R			R	R	pre-XDR	R	S315T(agc/aCc)	-8t/c		R	#ff6600	S450L(tcg/tTg)	S450L(tcg/ttg)	yes		I491T(atc/aCc)		R	Q38Q(caa/caG)C76C(tgc/tgT)	M306I(atg/atA)			R	K43R(aag/aGg)	1401a/g							white	R	R	1401a/g		R
XTB13-252@Belarus@2010	XTB13-252	SRR1162980	NCBI short read archive	https://www.ebi.ac.uk/ena/browser/text-search?query=SRR1162980	Europe/Russian W148 Outbreak	Belarus	unknown	Belarus	2010	9	4	R	R		R	R	pre-XDR	R	S315T(agc/aCc)	-8t/c		R	#ff6600	S450L(tcg/tTg)	S450L(tcg/ttg)	yes		I491T(atc/aCc)		R	Q38Q(caa/caG)C76C(tgc/tgT)	M306I(atg/atA)			R	K43R(aag/aGg)	1401a/g		R	L19P(ctg/cCg)				white	R	R	1401a/g		R
XTB13-256@Belarus@2009	XTB13-256	SRR1163178	NCBI short read archive	https://www.ebi.ac.uk/ena/browser/text-search?query=SRR1163178	Europe/Russian W148 Outbreak	Belarus	unknown	Belarus	2009	8	5	R	R	R	R	R	XDR	R	S315T(agc/aCc)			R	#ff6600	A286V(gcg/gTg)S450L(tcg/tTg)	S450L(tcg/ttg)	yes	A286V(gcg/gTg)			R	Q38Q(caa/caG)C76C(tgc/tgT)	Q497R(cag/cGg)			R	K43R(aag/aGg)			R	D49Y(gac/Tac)	R		D94A(gac/gCc)	#efc329	R			-10g/a
XTB13-290@Belarus@2010	XTB13-290	SRR1162977	NCBI short read archive	https://www.ebi.ac.uk/ena/browser/text-search?query=SRR1162977	Europe/Russian W148 Outbreak	Belarus	unknown	Belarus	2010	9	4	R	R		R	R	pre-XDR	R	S315T(agc/aCc)	-8t/a		R	#ff6600	S450L(tcg/tTg)	S450L(tcg/ttg)	yes		E757G(gaa/gGa)		R	-43g/cQ38Q(caa/caG)C76C(tgc/tgT)				R	K43R(aag/aGg)	1401a/g		R	H57D(cac/Gac)				white	R	R	1401a/g		R
[truncated: 58 more columns]
