# Supplementary material for: Transcontinental spread and evolution of Mycobacterium tuberculosis W148 European/Russian clade toward extensively drug resistant tuberculosis
Source: Nat Commun. 2022 Aug 30;13:5105. doi: 10.1038/s41467-022-32455-1 (PMC9426364; doi:10.1038/s41467-022-32455-1)
Supplement: Supplementary file 4 — Supplementary Data 2 [file 41467_2022_32455_MOESM4_ESM.xlsx]

## Sheet: Supplementary Data 2
Supplementary Data 2: List of the W148 specific SNP’s under potential positive selection according to HOMOPLASYFINDER.
Position	ConsistencyIndex	MinimumNumberChangesOnTree	#Pos.H37Rv	Gene	Annotation	Category	resistance_association	Ref_Allel	CountsACGT	mutations
14	0.5	2	1640	-	-	-	#N/A	T	0:2:0:729	1640_t>c
15	0.5	2	1642	-	-	-	#N/A	C	0:729:2:0	1642_c>g
16	0.5	2	1643	-	-	-	#N/A	C	0:729:2:0	1643_c>g
17	0.5	2	1652	-	-	-	#N/A	C	2:729:0:0	1652_c>a
26	0.3333333333333333	3	6620	Rv0005	DNA gyrase (subunit B) GyrB (DNA topoisomerase (ATP-hydrolysing)) (DNA topoisomerase II) (type II DNA topoisomerase)	essential	moxifloxacin, gatifloxacin, ofloxacin, levofloxacin	G	4:0:727:0	Rv0005_D461N (gac>Aac)
32	0.0625	16	7570	Rv0006	DNA gyrase (subunit A) GyrA (DNA topoisomerase (ATP-hydrolysing)) (DNA topoisomerase II) (type II DNA topoisomerase)	nonessential	moxifloxacin, gatifloxacin, ofloxacin, levofloxacin	C	0:701:0:30	Rv0006_A90V (gcg>gTg)
33	0.1111111111111111	9	7572	Rv0006	DNA gyrase (subunit A) GyrA (DNA topoisomerase (ATP-hydrolysing)) (DNA topoisomerase II) (type II DNA topoisomerase)	nonessential	moxifloxacin, gatifloxacin, ofloxacin, levofloxacin	T	0:25:0:706	Rv0006_S91P (tcg>Ccg)
34	0.375	8	7581	Rv0006	DNA gyrase (subunit A) GyrA (DNA topoisomerase (ATP-hydrolysing)) (DNA topoisomerase II) (type II DNA topoisomerase)	nonessential	moxifloxacin, gatifloxacin, ofloxacin, levofloxacin	G	8:1:713:9	Rv0006_D94N (gac>Aac), Rv0006_D94H (gac>Cac), Rv0006_D94Y (gac>Tac)
35	0.043478260869565216	46	7582	Rv0006	DNA gyrase (subunit A) GyrA (DNA topoisomerase (ATP-hydrolysing)) (DNA topoisomerase II) (type II DNA topoisomerase)	nonessential	moxifloxacin, gatifloxacin, ofloxacin, levofloxacin	A	639:33:59:0	Rv0006_D94G (gac>gGc), Rv0006_D94A (gac>gCc)
47	0.5	2	13605	-	-	-	#N/A	C	2:729:0:0	13605_c>a
51	0.5	2	13646	-	-	-	#N/A	T	0:2:0:729	13646_t>c
52	0.5	2	13647	-	-	-	#N/A	G	2:0:729:0	13647_g>a
228	0.5	2	176621	Rv0149	Possible quinone oxidoreductase (NADPH:quinone oxidoreductase) (zeta-crystallin)	nonessential	#N/A	A	724:7:0:0	Rv0149_S308R (agt>Cgt)
336	0.5	2	278021	Rv0232	Probable transcriptional regulatory protein (probably TetR/AcrR-family)	nonessential	#N/A	T	0:729:0:2	Rv0232_R41R (cgt>cgC)
337	0.5	2	279585	-	-	-	#N/A	G	0:2:729:0	279585_g>c
338	0.3333333333333333	3	279586	-	-	-	#N/A	T	0:5:0:726	279586_t>c
401	0.5	2	349093	Rv0284	ESX conserved component EccC3 ESX-3 type VII secretion system protein Possible membrane protein	essential	#N/A	C	0:729:0:2	Rv0284_N1153N (aac>aaT)
433	0.5	2	397260	Rv0331	Possible dehydrogenase/reductase	nonessential	#N/A	T	0:0:2:729	Rv0331_F354V (ttc>gtc)
577	0.5	2	555366	Rv0465c	Probable transcriptional regulatory protein	nonessential	#N/A	C	0:726:0:5	Rv0465c_R314Q (cgg>cag)
669	0.5	2	651127	Rv0560c	Possible benzoquinone methyltransferase (methylase)	nonessential	#N/A	G	2:0:729:0	Rv0560c_D126D (gac>gat)
720	0.5	2	691388	Rv0592	Mce-family protein Mce2D	nonessential	#N/A	G	0:0:716:15	Rv0592_R296R (cgg>cgT)
812	0.3333333333333333	3	759939	Rv0667	DNA-directed RNA polymerase (beta chain) RpoB (transcriptase beta chain) (RNA polymerase beta subunit)	epitope	rifampicin, rifabutin	C	0:728:0:3	Rv0667_P45S (ccg>Tcg)
818	0.5	2	760663	Rv0667	DNA-directed RNA polymerase (beta chain) RpoB (transcriptase beta chain) (RNA polymerase beta subunit)	epitope	rifampicin, rifabutin	C	0:729:0:2	Rv0667_A286V (gcg>gTg)
821	0.5	4	761095	Rv0667	DNA-directed RNA polymerase (beta chain) RpoB (transcriptase beta chain) (RNA polymerase beta subunit)	epitope	rifampicin, rifabutin	T	0:3:1:727	Rv0667_L430P (ctg>cCg), Rv0667_L430R (ctg>cGg)
824	0.3333333333333333	6	761110	Rv0667	DNA-directed RNA polymerase (beta chain) RpoB (transcriptase beta chain) (RNA polymerase beta subunit)	epitope	rifampicin, rifabutin	A	723:0:2:6	Rv0667_D435V (gac>gTc), Rv0667_D435G (gac>gGc)
828	0.25	12	761139	Rv0667	DNA-directed RNA polymerase (beta chain) RpoB (transcriptase beta chain) (RNA polymerase beta subunit)	epitope	rifampicin, rifabutin	C	6:714:1:10	Rv0667_H445Y (cac>Tac), Rv0667_H445N (cac>Aac),Rv0667_H445D (cac>Gac)
829	0.5	6	761140	Rv0667	DNA-directed RNA polymerase (beta chain) RpoB (transcriptase beta chain) (RNA polymerase beta subunit)	epitope	rifampicin, rifabutin	A	725:2:1:3	Rv0667_H445L (cac>cTc), Rv0667_H445P (cac>cCc), Rv0667_H445R (cac>cGc)
831	0.05128205128205128	39	761155	Rv0667	DNA-directed RNA polymerase (beta chain) RpoB (transcriptase beta chain) (RNA polymerase beta subunit)	epitope	rifampicin, rifabutin	C	0:107:1:623	Rv0667_S450L (tcg>tTg), Rv0667_S450C (tcg>tGg)
832	0.6666666666666666	3	761156	Rv0667	DNA-directed RNA polymerase (beta chain) RpoB (transcriptase beta chain) (RNA polymerase beta subunit)	epitope	rifampicin, rifabutin	G	0:4:724:3	Rv0667_S450S (tcg>tcT), Rv0667_S450S (tcg>tcC)
833	0.16666666666666666	6	761161	Rv0667	DNA-directed RNA polymerase (beta chain) RpoB (transcriptase beta chain) (RNA polymerase beta subunit)	epitope	rifampicin, rifabutin	T	0:9:0:722	Rv0667_L452P (ctg>cCg)
836	0.5	2	761293	Rv0667	DNA-directed RNA polymerase (beta chain) RpoB (transcriptase beta chain) (RNA polymerase beta subunit)	epitope	rifampicin, rifabutin	T	0:4:0:727	Rv0667_V496A (gtg>gCg)
838	0.5	2	761460	Rv0667	DNA-directed RNA polymerase (beta chain) RpoB (transcriptase beta chain) (RNA polymerase beta subunit)	epitope	rifampicin, rifabutin	C	0:728:0:3	Rv0667_R552C (cgc>Tgc)
842	0.6666666666666666	3	761973	Rv0667	DNA-directed RNA polymerase (beta chain) RpoB (transcriptase beta chain) (RNA polymerase beta subunit)	epitope	rifampicin, rifabutin	C	0:727:3:1	Rv0667_H723D (cac>Gac), Rv0667_H723Y (cac>Tac)
843	0.5	2	761998	Rv0667	DNA-directed RNA polymerase (beta chain) RpoB (transcriptase beta chain) (RNA polymerase beta subunit)	epitope	rifampicin, rifabutin	T	0:8:0:723	Rv0667_L731P (ctg>cCg)
846	0.2	5	762285	Rv0667	DNA-directed RNA polymerase (beta chain) RpoB (transcriptase beta chain) (RNA polymerase beta subunit)	epitope	rifampicin, rifabutin	C	0:726:0:5	Rv0667_R827C (cgc>Tgc)
847	0.5	2	762286	Rv0667	DNA-directed RNA polymerase (beta chain) RpoB (transcriptase beta chain) (RNA polymerase beta subunit)	epitope	rifampicin, rifabutin	G	0:0:725:6	Rv0667_R827L (cgc>cTc)
850	0.3333333333333333	3	762477	Rv0667	DNA-directed RNA polymerase (beta chain) RpoB (transcriptase beta chain) (RNA polymerase beta subunit)	epitope	rifampicin, rifabutin	A	726:0:5:0	Rv0667_K891E (aag>Gag)
863	0.3333333333333333	3	764703	Rv0668	DNA-directed RNA polymerase (beta' chain) RpoC (transcriptase beta' chain) (RNA polymerase beta' subunit)	essential	compensates for rpoB mutations	A	712:0:19:0	Rv0668_K445R (aag>aGg)
864	0.5	2	764714	Rv0668	DNA-directed RNA polymerase (beta' chain) RpoC (transcriptase beta' chain) (RNA polymerase beta' subunit)	essential	compensates for rpoB mutations	C	0:728:3:0	Rv0668_L449V (ctg>Gtg)
867	0.5	2	764724	Rv0668	DNA-directed RNA polymerase (beta' chain) RpoC (transcriptase beta' chain) (RNA polymerase beta' subunit)	essential	compensates for rpoB mutations	T	0:232:0:499	Rv0668_F452S (ttc>tCc)
868	0.125	16	764817	Rv0668	DNA-directed RNA polymerase (beta' chain) RpoC (transcriptase beta' chain) (RNA polymerase beta' subunit)	essential	compensates for rpoB mutations	T	0:2:22:707	Rv0668_V483G (gtg>gGg), Rv0668_V483A (gtg>gCg)
871	0.75	4	764822	Rv0668	DNA-directed RNA polymerase (beta' chain) RpoC (transcriptase beta' chain) (RNA polymerase beta' subunit)	essential	compensates for rpoB mutations	G	18:1:705:7	Rv0668_D485N (gat>Aat),Rv0668_D485H (gat>Cat), Rv0668_D485Y (gat>Tat)
873	0.2	5	764840	Rv0668	DNA-directed RNA polymerase (beta' chain) RpoC (transcriptase beta' chain) (RNA polymerase beta' subunit)	essential	compensates for rpoB mutations	A	719:0:12:0	Rv0668_I491V (atc>Gtc)
874	0.2	5	764841	Rv0668	DNA-directed RNA polymerase (beta' chain) RpoC (transcriptase beta' chain) (RNA polymerase beta' subunit)	essential	compensates for rpoB mutations	T	0:60:0:671	Rv0668_I491T (atc>aCc)
875	0.5	2	764916	Rv0668	DNA-directed RNA polymerase (beta' chain) RpoC (transcriptase beta' chain) (RNA polymerase beta' subunit)	essential	compensates for rpoB mutations	T	0:2:0:729	Rv0668_L516P (ctg>cCg)
876	0.6666666666666666	3	764918	Rv0668	DNA-directed RNA polymerase (beta' chain) RpoC (transcriptase beta' chain) (RNA polymerase beta' subunit)	essential	compensates for rpoB mutations	G	0:15:714:2	Rv0668_V517L (gtg>Ctg), Rv0668_V517L (gtg>Ttg)
878	0.5	2	764931	Rv0668	DNA-directed RNA polymerase (beta' chain) RpoC (transcriptase beta' chain) (RNA polymerase beta' subunit)	essential	compensates for rpoB mutations	C	2:729:0:0	Rv0668_A521D (gcc>gAc)
879	0.6666666666666666	3	764936	Rv0668	DNA-directed RNA polymerase (beta' chain) RpoC (transcriptase beta' chain) (RNA polymerase beta' subunit)	essential	compensates for rpoB mutations	C	2:727:2:0	Rv0668_Q523E (cag>Gag), Rv0668_Q523K (cag>Aag)
880	0.5	2	764942	Rv0668	DNA-directed RNA polymerase (beta' chain) RpoC (transcriptase beta' chain) (RNA polymerase beta' subunit)	essential	compensates for rpoB mutations	C	2:729:0:0	Rv0668_H525N (cac>Aac)
882	0.25	4	764948	Rv0668	DNA-directed RNA polymerase (beta' chain) RpoC (transcriptase beta' chain) (RNA polymerase beta' subunit)	essential	compensates for rpoB mutations	T	0:0:16:715	Rv0668_L527V (ttg>Gtg)
884	0.5	2	765461	Rv0668	DNA-directed RNA polymerase (beta' chain) RpoC (transcriptase beta' chain) (RNA polymerase beta' subunit)	essential	compensates for rpoB mutations	A	729:2:0:0	Rv0668_N698H (aac>Cac)
889	0.5	2	765609	Rv0668	DNA-directed RNA polymerase (beta' chain) RpoC (transcriptase beta' chain) (RNA polymerase beta' subunit)	essential	compensates for rpoB mutations	A	729:2:0:0	Rv0668_D747A (gac>gCc)
900	0.5	2	766487	Rv0668	DNA-directed RNA polymerase (beta' chain) RpoC (transcriptase beta' chain) (RNA polymerase beta' subunit)	essential	compensates for rpoB mutations	C	0:729:0:2	Rv0668_P1040S (ccg>tcg)
901	0.5	2	766488	Rv0668	DNA-directed RNA polymerase (beta' chain) RpoC (transcriptase beta' chain) (RNA polymerase beta' subunit)	essential	compensates for rpoB mutations	C	0:728:3:0	Rv0668_P1040R (ccg>cGg)
911	0.5	2	767670	-	-	-	#N/A	T	0:3:0:728	767670_t>c
931	0.25	4	781687	Rv0682	30S ribosomal protein S12 RpsL	essential	streptomycin	A	6:0:725:0	Rv0682_K43R (aag>aGg)
1047	0.5	2	892272	Rv0799c	hypothetical protein	nonessential	#N/A	G	5:0:726:0	Rv0799c_P334P (ccc>cct)
1065	0.5	2	908186	Rv0814c	Conserved protein SseC2	nonessential	#N/A	T	0:729:0:2	Rv0814c_T100A (acc>Gcc)
1200	0.3333333333333333	3	1040491	Rv0932c	Periplasmic phosphate-binding lipoprotein PstS2 (PBP-2) (PstS2)	nonessential	#N/A	G	11:0:720:0	Rv0932c_F186F (ttc>ttt)
1265	0.5	2	1096633	-	-	-	#N/A	T	0:0:729:2	1096633_t>g
1339	0.5	2	1174114	Rv1051c	hypothetical protein	nonessential	#N/A	A	729:0:0:2	Rv1051c_L196Q (ctg>cag)
1399	0.3333333333333333	3	1252439	Rv1128c	hypothetical protein	essential	#N/A	G	3:0:728:0	Rv1128c_C178C (tgc>tgt)
1402	0.5	2	1253207	Rv1129c	Probable transcriptional regulator protein	nonessential	#N/A	A	729:0:2:0	Rv1129c_I443T (atc>aCc)
1405	0.5	2	1253525	Rv1129c	Probable transcriptional regulator protein	nonessential	#N/A	A	728:0:3:0	Rv1129c_V337A (gtc>gCc)
1409	0.3333333333333333	3	1254056	Rv1129c	Probable transcriptional regulator protein	nonessential	#N/A	T	0:0:3:728	Rv1129c_D160A (gac>gCc)
1413	0.5	2	1254144	Rv1129c	Probable transcriptional regulator protein	nonessential	#N/A	T	0:0:2:729	Rv1129c_T131P (acc>Ccc)
1441	0.5	2	1276846	Rv1148c	hypothetical protein	nonessential	#N/A	C	0:2:729:0	Rv1148c_R301R (cgg>cgC)
1456	0.5	2	1291621	Rv1162	Probable respiratory nitrate reductase (beta chain) NarH	nonessential	#N/A	A	712:0:19:0	Rv1162_E186G (gag>gGg)
1508	0.5	2	1337322	Rv1194c	hypothetical protein	essential	#N/A	C	0:728:0:3	Rv1194c_A398T (gcc>Acc)
1516	0.5	2	1341044	Rv1198	Putative ESAT-6 like protein EsxL (ESAT-6 like protein 4)	epitope	#N/A	C	0:726:0:5	Rv1198_H13H (cac>caT)
1517	0.5	2	1341064	Rv1198	Putative ESAT-6 like protein EsxL (ESAT-6 like protein 4)	epitope	#N/A	A	726:0:0:5	Rv1198_Q20L (cag>cTg)
1584	0.5	2	1409474	-	-	-	#N/A	G	0:0:11:720	1409474_g>c
1626	0.02	50	1473246	rrs	rRNA	-	streptomycin, amikacin, kanamycin, capreomycin	A	618:0:113:0	rrs_1401a>g
1822	0.125	8	1673425	Rv1483	fabG1 upstream	-	isoniazid, ethionamide, prothionamide	C	0:715:0:16	Rv1483_-15c>t
1823	0.18181818181818182	11	1673432	Rv1483	fabG1 upstream	-	isoniazid, ethionamide, prothionamide	T	6:53:0:672	Rv1483_-8t>a,t>c
1824	0.16666666666666666	6	1674048	Rv1483	3-oxoacyl-[acyl-carrier protein] reductase FabG1 (3-ketoacyl-acyl carrier protein reductase) (mycolic acid biosynthesis a protein)	nonessential	isoniazid, ethionamide, prothionamide	G	8:0:723:0	Rv1483_L203L (ctg>ctA)
1925	0.5	2	1748629	Rv1547	Probable DNA polymerase III (alpha chain) DnaE1 (DNA nucleotidyltransferase)	essential	#N/A	C	0:725:6:0	Rv1547_P312P (ccc>ccG)
1926	0.5	2	1753483	-	-	-	#N/A	T	0:5:0:726	1753483_t>c
2011	0.5	2	1853001	Rv1642	50S ribosomal protein L35 RpmI	nonessential	#N/A	A	605:0:126:0	Rv1642_Q25R (cag>cGg)
2023	0.5	2	1875771	Rv1661	Probable polyketide synthase Pks7	essential	#N/A	G	3:0:728:0	Rv1661_G156G (ggg>ggA)
2165	0.3333333333333333	3	2010713	Rv1777	Probable cytochrome P450 144 Cyp144	nonessential	#N/A	G	9:0:722:0	Rv1777_D20D (gac>gac)
2182	0.5	2	2032277	Rv1795	ESX conserved component EccD5 ESX-5 type VII secretion system protein Probable membrane protein	nonessential	#N/A	A	729:0:2:0	Rv1795_E13G (gag>gGg)
2192	0.5	2	2055253	Rv1812c	Probable dehydrogenase	nonessential	#N/A	A	719:0:12:0	Rv1812c_V36A (gtc>gCc)
2297	0.5	2	2153669	Rv1907c	Hypothetical protein	nonessential	#N/A	C	0:725:6:0	Rv1907c_E72Q (gag>Cag)
2300	0.5	2	2155168	Rv1908c	Catalase-peroxidase-peroxynitritase T KatG	nonessential	isoniazid	C	0:5:726:0	Rv1908c_S315T (agc>aCc)
2396	0.3333333333333333	3	2244010	Rv1999c	Probable conserved integral membrane protein	nonessential	#N/A	G	18:0:713:0	Rv1999c_R377C (cgc>tgc)
2397	0.5	2	2244011	Rv1999c	Probable conserved integral membrane protein	nonessential	#N/A	G	0:0:712:19	Rv1999c_R376R (cgc>cga)
2431	0.5	2	2265176	-	-	-	#N/A	C	0:727:4:0	2265176_c>g
2432	0.5	2	2265184	-	-	-	#N/A	T	0:4:0:727	2265184_t>c
2469	0.2	5	2295685	Rv2048c	Polyketide synthase Pks12	essential	#N/A	C	725:6:0:0	Rv2048c_V3768L (gtg>Ttg)
2471	0.2	5	2300237	Rv2048c	Polyketide synthase Pks12	essential	#N/A	A	7:0:724:0	Rv2048c_A2250A (gct>gcC)
2478	0.5	2	2306306	Rv2048c	Polyketide synthase Pks12	essential	#N/A	A	726:0:5:0	Rv2048c_A227A (gct>gcc)
2538	0.5	2	2358782	Rv2100	hypothetical protein	nonessential	#N/A	C	0:719:0:12	Rv2100_L132L (ctg>Ttg)
2546	0.5	2	2367279	-	-	-	#N/A	A	728:3:0:0	2367279_a>c
2622	0.5	2	2469561	Rv2205c	hypothetical protein	nonessential	#N/A	C	0:729:2:0	Rv2205c_Q301H (cag>cac)
2694	0.5	2	2531964	-	-	-	#N/A	C	0:729:2:0	2531964_c>g
2792	0.25	4	2629129	Rv2350c	Membrane-associated phospholipase C 2 PlcB	nonessential	#N/A	A	708:0:0:23	Rv2350c_S397S (tct>tca)
2793	0.3333333333333333	3	2629133	Rv2350c	Membrane-associated phospholipase C 2 PlcB	nonessential	#N/A	A	714:17:0:0	Rv2350c_I396S (atc>aGc)
2794	0.3333333333333333	3	2629134	Rv2350c	Membrane-associated phospholipase C 2 PlcB	nonessential	#N/A	T	0:22:0:709	Rv2350c_I396V (atc>gtc)
2795	0.3333333333333333	3	2629136	Rv2350c	Membrane-associated phospholipase C 2 PlcB	nonessential	#N/A	A	710:21:0:0	Rv2350c_V395G (gtc>ggc)
2831	0.5	2	2676589	Rv2384	Bifunctional enzyme MbtA: salicyl-AMP ligase (SAL-AMP ligase) + salicyl-S-ArCP synthetase	nonessential	#N/A	C	0:716:0:15	Rv2384_G218G (ggc>ggT)
2871	0.08	25	2715342	eis	eis upstream	-	kanamycin	C	0:413:4:314	eis_-10g>c,g>a
2872	0.1	10	2715344	eis	eis upstream	-	kanamycin	G	13:0:718:0	eis_-12c>t
2873	0.125	8	2715346	eis	eis upstream	-	kanamycin	G	8:0:723:0	eis_-14c>t
2874	0.5	2	2715347	eis	eis upstream	-	kanamycin	G	0:2:729:0	eis_-15c>g
2875	0.125	8	2715369	eis	eis upstream	-	kanamycin	C	11:720:0:0	eis_-37g>t
2908	0.25	4	2747471	Rv2447c	Probable folylpolyglutamate synthase protein FolC (folylpoly-gamma-glutamate synthetase) (FPGS)	essential	PAS	A	719:0:12:0	Rv2447c_I43T (atc>aCc)
2909	0.3333333333333333	3	2747480	Rv2447c	Probable folylpolyglutamate synthase protein FolC (folylpoly-gamma-glutamate synthetase) (FPGS)	essential	PAS	T	0:15:0:716	Rv2447c_E40G (gag>gGg)
3020	0.5	2	2867207	Rv2544	Probable conserved lipoprotein LppB	nonessential	#N/A	C	0:2:729:0	Rv2544_A28A (gcc>gcG)
3022	0.3333333333333333	3	2867230	Rv2544	Probable conserved lipoprotein LppB	nonessential	#N/A	G	728:0:3:0	Rv2544_G36D (ggc>gAc)
3023	0.3333333333333333	3	2867231	Rv2544	Probable conserved lipoprotein LppB	nonessential	#N/A	C	0:3:0:728	Rv2544_G36G (ggc>ggT)
3027	0.5	2	2871778	Rv2552c	Probable shikimate 5-dehydrogenase AroE (5-dehydroshikimate reductase)	essential	#N/A	T	0:12:0:719	Rv2552c_T80A (acc>Gcc)
3104	0.5	2	2951382	Rv2625c	Probable conserved transmembrane alanine and leucine rich protein	nonessential	#N/A	C	3:728:0:0	Rv2625c_Q374H (cag>cat)
3124	0.5	2	2976555	-	-	-	#N/A	C	0:729:0:2	2976555_c>t
3125	0.5	2	2976564	-	-	-	#N/A	C	0:729:0:2	2976564_c>t
3134	0.14285714285714285	7	2986827	Rv2671	ribD upstream	nonessential	PAS	G	33:0:698:0	Rv2671_-12g>a
3139	0.5	2	2991385	Rv2675c	hypothetical protein	nonessential	#N/A	A	723:0:8:0	Rv2675c_G184G (ggt>ggC)
3146	0.5	2	3000734	Rv2684	Probable arsenic-transport integral membrane protein ArsA	nonessential	#N/A	A	729:0:2:0	Rv2684_T41A (aca>Gca)
3203	0.5	2	3059791	-	-	-	#N/A	G	0:2:729:0	3059791_g>c
3213	0.5	2	3065453	Rv2752c	hypothetical protein	nonessential	#N/A	G	2:0:729:0	Rv2752c_Q247_ (cag>Tag)
3229	0.5	2	3067961	-	-	-	#N/A	G	2:0:729:0	3067961_g>a
3268	0.5	2	3099973	Rv2790c	Probable lipid-transfer protein Ltp1	nonessential	#N/A	G	3:0:728:0	Rv2790c_T66M (acg>atg)
3286	0.5	2	3113176	Rv2805	hypothetical protein	nonessential	#N/A	G	0:0:729:2	Rv2805_A104S (gcg>Tcg)
3300	0.3333333333333333	3	3127931	Rv2820c	Hypothetical protein	nonessential	#N/A	T	728:0:0:3	Rv2820c_K114N (aaa>aaT)
3313	0.5	2	3136335	Rv2828A	hypothetical protein	-	#N/A	G	2:0:729:0	Rv2828A_R89W (cgg>Tgg)
3327	0.5	2	3148623	Rv2841c	Probable N utilization substance protein A NusA	essential	#N/A	G	0:19:712:0	Rv2841c_A269G (gcc>gGc)
3416	0.5	2	3262151	Rv2933	Phenolpthiocerol synthesis type-I polyketide synthase PpsC	nonessential	#N/A	T	0:0:8:723	Rv2933_I2156S (att>aGt)
3543	0.5	2	3399223	Rv3038c	hypothetical protein	nonessential	#N/A	G	7:0:724:0	Rv3038c_G62G (ggc>ggT)
3742	0.5	2	3640217	-	fbiA upstream	-	delamanid	T	0:0:2:729	3640217_t>c
3744	0.5	2	3640237	-	fbiA upstream	-	delamanid	A	728:0:3:0	3640237_a>g
3748	0.5	2	3640321	-	fbiA upstream	-	delamanid	T	0:0:3:728	3640321_t>g
3749	0.5	2	3640373	-	fbiA upstream	-	delamanid	C	0:729:2:0	3640373_c>g
3751	0.5	2	3640407	-	fbiA upstream	-	delamanid	G	0:0:726:5	3640407_g>t
3912	0.5	2	3840391	Rv3423c	Alanine racemase Alr	essential	cycloserine	C	0:728:0:3	Rv3423c_D344N (gac>Aac)
3913	0.5	2	3840393	Rv3423c	Alanine racemase Alr	essential	cycloserine	A	729:0:2:0	Rv3423c_M343T (atg>aCg)
3915	0.5	2	3841356	Rv3423c	Alanine racemase Alr	essential	cycloserine	G	2:0:729:0	Rv3423c_S22L (tcg>tTg)
3958	0.16666666666666666	6	3877949	Rv3457c	Probable DNA-directed RNA polymerase (alpha chain) RpoA (transcriptase alpha chain) (RNA polymerase alpha subunit) (DNA-directed RNA nucleotidyltransferase)	essential	compensates for rpoB mutations	T	0:14:0:717	Rv3457c_T187A (acc>Gcc)
3959	0.6666666666666666	3	3877960	Rv3457c	Probable DNA-directed RNA polymerase (alpha chain) RpoA (transcriptase alpha chain) (RNA polymerase alpha subunit) (DNA-directed RNA nucleotidyltransferase)	essential	compensates for rpoB mutations	A	728:2:1:0	Rv3457c_V183G (gtc>gGc), Rv3457c_V183A (gtc>gCc)
3965	0.5	2	3878416	Rv3457c	Probable DNA-directed RNA polymerase (alpha chain) RpoA (transcriptase alpha chain) (RNA polymerase alpha subunit) (DNA-directed RNA nucleotidyltransferase)	essential	compensates for rpoB mutations	C	0:725:6:0	Rv3457c_G31A (ggc>gCc)
3966	0.3333333333333333	3	3878417	Rv3457c	Probable DNA-directed RNA polymerase (alpha chain) RpoA (transcriptase alpha chain) (RNA polymerase alpha subunit) (DNA-directed RNA nucleotidyltransferase)	essential	compensates for rpoB mutations	C	0:726:0:5	Rv3457c_G31S (ggc>Agc)
3971	0.2	5	3883626	Rv3466	hypothetical protein	nonessential	#N/A	A	701:0:30:0	Rv3466_P34P (cca>ccG)
3972	0.5	2	3883683	Rv3466	hypothetical protein	nonessential	#N/A	G	0:2:729:0	Rv3466_V53V (gtg>gtC)
3973	0.5	2	3883690	Rv3466	hypothetical protein	nonessential	#N/A	G	2:0:729:0	Rv3466_A56T (gcg>Acg)
4024	0.5	2	3957658	Rv3521	hypothetical protein	nonessential	#N/A	A	729:0:2:0	Rv3521_V46V (gta>gtg)
4300	0.3333333333333333	3	4231865	Rv3785	Hypothetical protein	nonessential	#N/A	C	728:3:0:0	Rv3785_V182V (gtc>gtA)
4319	0.15384615384615385	13	4243217	embA	embA upstream	-	ethambutol	C	9:690:0:32	embA_-16c>a
4320	0.5	2	4243218	embA	embA upstream	-	ethambutol	C	0:729:2:0	embA_-15c>g
4321	0.125	8	4243221	embA	embA upstream	-	ethambutol	C	0:719:0:12	embA_-12c>t
4323	0.3333333333333333	3	4243225	embA	embA upstream	-	ethambutol	C	0:727:0:4	embA_-8c>t
4331	0.05714285714285714	35	4247429	Rv3795	Integral membrane indolylacetylinositol arabinosyltransferase EmbB (arabinosylindolylacetylinositol synthase)	essential	ethambutol	A	379:4:348:0	Rv3795_M306V (atg>Gtg), Rv3795_M306L (atg>Ctg)
4332	0.10344827586206896	29	4247431	Rv3795	Integral membrane indolylacetylinositol arabinosyltransferase EmbB (arabinosylindolylacetylinositol synthase)	essential	ethambutol	G	91:12:621:7	Rv3795_M306I (atg>atA),Rv3795_M306I (atg>atC), Rv3795_M306I (atg>atT)
4337	0.3333333333333333	3	4247574	Rv3795	Integral membrane indolylacetylinositol arabinosyltransferase EmbB (arabinosylindolylacetylinositol synthase)	essential	ethambutol	A	725:6:0:0	Rv3795_D354A (gac>gCc)
4339	0.5	2	4247717	Rv3795	Integral membrane indolylacetylinositol arabinosyltransferase EmbB (arabinosylindolylacetylinositol synthase)	essential	ethambutol	C	0:727:4:0	Rv3795_L402V (ctg>Gtg)
4341	0.10526315789473684	19	4247730	Rv3795	Integral membrane indolylacetylinositol arabinosyltransferase EmbB (arabinosylindolylacetylinositol synthase)	essential	ethambutol	G	11:49:671:0	Rv3795_G406D (ggc>gAc), Rv3795_G406A (ggc>gCc)
4345	0.5	2	4248002	Rv3795	Integral membrane indolylacetylinositol arabinosyltransferase EmbB (arabinosylindolylacetylinositol synthase)	essential	ethambutol	C	7:724:0:0	Rv3795_Q497K (cag>Aag)
4346	0.07142857142857142	14	4248003	Rv3795	Integral membrane indolylacetylinositol arabinosyltransferase EmbB (arabinosylindolylacetylinositol synthase)	essential	ethambutol	A	705:0:26:0	Rv3795_Q497R (cag>cGg)
4350	0.2	5	4249583	Rv3795	Integral membrane indolylacetylinositol arabinosyltransferase EmbB (arabinosylindolylacetylinositol synthase)	essential	ethambutol	G	6:0:725:0	Rv3795_D1024N (gac>Aac)
4375	0.5	2	4269296	Rv3806c	Decaprenylphosphoryl-5-phosphoribose (DPPR) synthase (decaprenyl-phosphate 5-phosphoribosyltransferase)	essential	ethambutol	T	0:6:0:725	Rv3806c_M180V (atg>Gtg)
4385	0.5	2	4274541	Rv3810	Exported repetitive protein precursor PirG (cell surface protein) (EXP53)	essential	#N/A	C	5:726:0:0	Rv3810_P268H (ccc>cac)
