# Supplementary material for: Transcontinental spread and evolution of Mycobacterium tuberculosis W148 European/Russian clade toward extensively drug resistant tuberculosis
Source: Nat Commun. 2022 Aug 30;13:5105. doi: 10.1038/s41467-022-32455-1 (PMC9426364; doi:10.1038/s41467-022-32455-1)
Supplement: Supplementary file 5 — Supplementary Data 3 [file 41467_2022_32455_MOESM5_ESM.xlsx]

## Sheet: Supplementary Data 3
Supplementary Data 3: Sampling rationale, geographic origin and estimated fractions of the studied samples.
location_for_mapping	number_W148samples	estimated_fractionW148	years_covered	rationale of W148 fraction estimate	reference (pubmedID)
Abkhazia	24	0.9	2003-2005	data part of population-based study including all pulmonary smear positive TB patients in the main hospital in Guliripchi, no country data prior 2009 available on MDR-TB cases	19539531
Algeria	1	NA	2007	one specimen from a German patient	this study
Armenia	1	NA	2005	one specimen from a German patient	this study
Belarus	63	0.01	2011-2013	convenient sampling of susceptible and M/XDR-TB patient from Minsk; 63/72 M/XDR samples were W148 genotype (~85%); Belarus had approx. 4600 MDR-TB cases in that timeframe (thereof estimated 3900 W148 genotype)	27903602
Belgium	2	NA	2011-2012	two specimen from Belgian patients	this study
Czech_Republic	1	NA	2001	one specimen from a German patient	this study
Denmark	0	NA	2004-2010	3 outgroup samples not considered for fraction estimate	25599400
Estonia	225	0.9	1995-2012	DNA recovery of all available European/Russian W148 outbreak strains from national MDR-TB surveillance database/strain repository, two samples included in outgroup and not considered for fraction estimate	unpublished
former_Yugoslavia	1	NA	2001	one specimen from a German patient	this study
Germany	152	0.9		part of longitudinal population based sampling of MDR-TB strains from patients treated in Germany, three samples included in outgroup and not considered for fraction estimate	unpublished
Iran	7	0.05	2010-2012	In a previous study (PMID:30404943)we found a W148 proprotion of approx. 40% among MDR-TB patients; Iran had approx. 320 MDR-TB cases in that timeframe (thereof approx. 130 W148 genotype)	ncbi data
Kazakhstan	15	0.9	2002	2002 samples from population-based sampling of drug resistant TB patients in a drug resistance survey in nine oblasts	15971392
Kososvo	1	NA	2001	one specimen from a German patient	this study
Lithuania	19	0.06	2009-2011	Lithuania had approx. 1250 MDR-TB cases in that timeframe, from Mokrousov et al (PMID:22844457) we inferred 50% of MDR cases are approx.used by a Beijing strain; in our previous study (PMID: 25599400) we found among all Lithuanian Beijing samples a proportion of 50% W148 genotype, thus we estimated approx. 300 W148 genotype related cases in Lithuania in the given timeframe	this study
Mali	1	NA	2008	one specimen from public database	ncbi data
Moldova_Chisinau	5	0.3	2010	Moldova had approx. 1000 MDR-TB cases in that timeframe. From previous genotyping data we expect that approx. 40% of all MDR cases are approx.used by Beijing genotype (thereof approx. 5% W148 genotype), suggestion approx. 20 W148 genotype related MDR-TB cases in that timeframe; one sample included in outgroup and not considered for fraction estimate	26614195
Mozambique	1	NA	2011	one specimen from a Estonian patient	this study
Republic_of_Georgia	2	NA	2000	two specimen from German patients	this study
Russia_Samara	84	0.9	2008-2010	population based study, all W148 genotype datasets retrieved	24464101
Russian_Federation	77	0.002	1995-2012	origin inferred from patient origin from German and Estonian MDR-TB surveillance studies plus patients from Tuva region, we assumed approx. 14,000 MDR-TB cases per year since 1995 (ie 250,000); from Mokrousov et al (PMID:22844457) we inferred 50% of MDR cases are caused by a Beijing strain, in our previous study (PMID: 25599400) we found among all Russian Beijing samples a proportion of 35% W148 …	this study
Saudi_Arabia	1	NA	2005	one specimen from a German patient	this study
Sweden	8	0.8	2004-2011	we assumed approx. 15 MDR-TB cases per year since 2004 (ie 160); from Mansjo et al (PMID:28559517) we inferred 30% of MDR cases are approx.used by a Beijing strain, in our previous study (PMID: 25599400) we found among all Swedish Beijing samples a proportion of 25% W148 genotype, thus we estimated approx. 10 W148 genotype related cases in Sweden in the given timeframe	25599400, this study
Syria	1	NA	2004	one specimen from a German patient	this study
Ukraine	6	0.0004	2004-2011	origin inferred from patient origin from German and Estonian MDR-TB surveillance studies; we assumed approx. 7,000 MDR-TB cases per year since 2004 (ie 56,000); from ongoing studies characterizing MDR cohorts from Ukraine we observe 75% Beijing strains among MDR-TB patients, and therof approx. 40% W148 genotype, thus we estimated approx. 17,000 W148 genotype related cases in Ukraine in the given …	this study
Uzbekistan_Karakalpakstan	22	0.03	2001-2006	two MDR-TB cohorts from a cross sectional drug resistance survey in Karakalpakstan; we assumed approx. 2,000 MDR-TB cases per year 2001-2006 (ie 12,000); in our previous study (PMID:30373719) we found a proportion of 6% of W148 genotype strains among all MDR-TB cases, thus we estimated approx. 720 W148 genotype related cases in Uzbekistan in the given timeframe; two samples included in outgroup a…	30373719
