# Supplementary material for: Transcontinental spread and evolution of Mycobacterium tuberculosis W148 European/Russian clade toward extensively drug resistant tuberculosis
Source: Nat Commun. 2022 Aug 30;13:5105. doi: 10.1038/s41467-022-32455-1 (PMC9426364; doi:10.1038/s41467-022-32455-1)
Supplement: Supplementary file 6 — Supplementary Data 4 [file 41467_2022_32455_MOESM6_ESM.xlsx]

## Sheet: Supplementary Data 4
Supplementary Data 4: Resistance target genes and ratonales for molecular drug resistance prediction
genes and upstream regions considered for resistance prediction	considered codons/nucleotides/upstream range	considered molecular resistance markers	associated drugs	PMID
aftA	complete	mutations in coding region reported	ethambutol	33900387
ald	complete	mutations in coding region reported	cycloserine
alr	complete	H37Rv 000962.3 nomenclature: M343T(atg/aCg), Y388C(tac/tGc), D344N(gac/Aac), S22L(tcg/tTg), Y388D(tac/Gac)	cycloserine	28971867, 33900387
cycA	complete	mutations in coding region reported	cycloserine
eis_p	-1 to -140	all promotor variants considered as resistance associated	kanamycin	19906990
embA	complete	mutations in coding region reported	ethambutol	20427375
embA_p	-1 to -86	all promotor variants considered as resistance associated	ethambutol	20427375
embB	complete	covergent mutations (different amino acid substitutions in identical codons), mutations listed in PMID:33900387	ethambutol	9142129
embC	complete	mutations in coding region reported	ethambutol	20427375
ethA	complete	major structural gene alterations (i.e. non-sense mutations/inserted stop codon, frame shift mutations or larger deletions); A187V(gcg/gTg), A187E(gcg/gAg), T314I observed with MICs between 5 and 25 mg/L, 4327364_GAP with MICs between 2.5 and 10.0 mg/L (wild type MICs below 1.25 mg/L), unpublished data, unrelated isolates with Beijing CAO and Beijing clade B genetic background	prothionamide (ethionamide)	10944230, 17220416
ethA_p	-1 to -76	ethA -7 t/c with MICs 1,25-2,5 mg/L (wild type MICs below 1.25 mg/L), unpublished data, unrelated isolates with Beijing CAO and Beijing clade B genetic background	prothionamide (ethionamide)	10944230, 17220416
fabG1	complete	L203L (ctg/ctA)	isoniazid, prothionamide (ethionamide)	24354762
fabG1_p	-1 to -141	all promotor variants considered as resistance associated, see also PMID:33900387	isoniazid, prothionamide (ethionamide)	8284673
folC	complete	E40G (gag/gGg), I43T (atc/aCc), E40Q (gag/Cag), R49G(cgg/Ggg), R49W(cgg/tgg), E153G (gag/gGg), I43A (atc/GCT), S150G (agc/Ggc), others reported as nonWT	PAS	23779105, 24366731
gidB	complete	major structural gene alterations (i.e. non-sense mutations/inserted stop codon, frame shift mutations or larger deletions)	streptomycin	17238915
gyrA	74-94	quinolone resistance determining region in gyrA, listed in PMID:33900387	fluoroquinolones	8843279
gyrB	457-549	quinolone resistance determining region in gyrB reported, D461N(gac/Aac), and I206S(atc/aGc) with uncertain significance	fluoroquinolones	8031045
inhA	complete	I194T (atc/aCc), S94A (tcg/Gcg)	isoniazid, prothionamide (ethionamide)	8284673
katG	complete	major structural gene alterations (i.e. non-sense mutations/inserted stop codon, frame shift mutations or larger deletions), and codon 315	isoniazid	20211896
pncA	complete	major structural gene alterations (i.e. non-sense mutations/inserted stop codon, frame shift mutations or larger deletions), and non-synonymous variants	pyrazinamide	25336456
pncA_p	-1 to -40	mutation in positions -7, -11, and -13; no other variants detected	pyrazinamide	25336456
ribD_p	-1 to -100	-12 g/a, no other variants detected	PAS	23779105
rpoA	complete	all non-synonymous mutations considered as putative compensatory mutations	fitness related	22179134, 23208709
rpoB	complete	RRDR hotspot region - codon 425-452, and codon 170, 400 and 491, mutations listed in PMID:33900387	rifampicine	8095569
rpoB_other		other non-synonymous mutations in rpoB not related to resistance considered as putative compensatory mutations	fitness related	24464101, 26418737
rpoC	complete	all non-synonymous mutations considered as putative compensatory mutations	fitness related	22179134, 23208709
rpsL	complete	mutations in codon 43 and 88; no other variants detected	streptomycin	7934937
rrs	514-908	mutations ranging from 514-908 considered as streptomycin resistance associated	streptomycin	7934937
rrs	1325-1484	mutations ranging from 1400-1484 considered as kanamycin, amikacin and capreomycin resistance associated	kanamycin, amikacin, capreomycin	7934937
thyA	complete	mutations listed in PMID:33900387	PAS	22034487
thyX	complete	mutations in coding region reported, also suggested as compensatory mechanism for thyA deficient strains	PAS	22034487
tlyA	complete	major structural gene alterations (i.e. non-sense mutations/inserted stop codon, frame shift mutations or larger deletions)	capreomycin	15673735
whiB7	complete	mutations in coding and promotor regions reported	kanamycin, streptomycin	23380727
dfrA	complete	mutations in coding region reported	PAS
Rv0565c	complete	mutations in coding region reported	prothionamide (ethionamide)
